# Supplementary material for: The compact genome of the plant pathogen Plasmodiophora brassicae is adapted to intracellular interactions with host Brassica spp
Source: BMC Genomics. 2016 Mar 31;17:272. doi: 10.1186/s12864-016-2597-2 (PMC4815078; doi:10.1186/s12864-016-2597-2)
Supplement: Additional file 6: Table S2. — Position of SNPs idnetified among different pathotypes of P. brassicae, using pathotype 3 as reference. (XLSX 7838 kb) [file 12864_2016_2597_MOESM6_ESM.xlsx]

## Sheet: e3 vs P2,3,5,6,8
Additional file 6: Table S2: Position of SNPs idnetified among different pathotypes of P. brassicae, using pathotype 3 as reference.
Ref_ID (PT3)	Ref_pos	Annotation - if in a gene the gene name, else inter	Synonymity - if in a gene either synonymous, non-synonymous or non-CDS	Protein - If synonymous then annotated protein, if non-syn then annotated/modified proteins Protein - If synonymous then annotated protein, if non-syn then annotated/modified proteins	P2_allele	P3_allele	P5_allele	P6_allele	P8_allele	E3_allele	Schwelm et al 2015- E3	Position-E3-SNP
PbPT3Sc00003	94	inter	N/A	N/A	G	G	G	C	G	C	ENA|CDSF01000106|	53743
PbPT3Sc00003	410	PbPT3Sc00003_Am_0.169_1	Non-CDS	N/A	A	A	A	G	A	G	ENA|CDSF01000106|	54059
PbPT3Sc00003	418	PbPT3Sc00003_Am_0.169_1	Non-CDS	N/A	G	G	G	A	G	A	ENA|CDSF01000106|	54067
PbPT3Sc00003	653	PbPT3Sc00003_Am_0.169_1	synonymous	Glu	A	A	A	G	A	G	ENA|CDSF01000106|	54304
PbPT3Sc00003	756	PbPT3Sc00003_Am_0.169_1	synonymous	Ser	C	C	C	G	C	G	ENA|CDSF01000106|	54407
PbPT3Sc00003	866	PbPT3Sc00003_Am_0.169_1	non-synonymous	Gly/Ala	G	G	G	C	G	C	ENA|CDSF01000106|	54517
PbPT3Sc00003	1125	PbPT3Sc00003_Am_0.174_1	non-synonymous	Gln/Arg	A	A	A	G	A	G	ENA|CDSF01000106|	54781
PbPT3Sc00003	1477	PbPT3Sc00003_Am_0.174_1	synonymous	Ile	T	T	T	C	T	C	ENA|CDSF01000106|	55103
PbPT3Sc00003	1750	PbPT3Sc00003_Am_0.179_1	synonymous	Asn	C	C	C	T	C	T	ENA|CDSF01000106|	55376
PbPT3Sc00003	2544	PbPT3Sc00003_Am_0.179_1	Non-CDS	N/A	C	C	C	T	C	T	ENA|CDSF01000106|	56170
PbPT3Sc00003	2553	PbPT3Sc00003_Am_0.179_1	Non-CDS	N/A	C	C	C	G	C	G	ENA|CDSF01000106|	56179
PbPT3Sc00003	2584	PbPT3Sc00003_Am_0.179_1	non-synonymous	Gly/Ala	T	T	T	C	T	C	ENA|CDSF01000106|	56210
PbPT3Sc00003	2622	PbPT3Sc00003_Am_0.179_1	non-synonymous	Ser/Thr	G	G	G	A	G	A	ENA|CDSF01000106|	56248
PbPT3Sc00003	2723	PbPT3Sc00003_Am_0.179_1	synonymous	Leu	C	C	C	T	C	T	ENA|CDSF01000106|	56349
PbPT3Sc00003	2750	PbPT3Sc00003_Am_0.179_1	non-synonymous	His/Gln	C	C	C	G	C	G	ENA|CDSF01000106|	56376
PbPT3Sc00003	2754	PbPT3Sc00003_Am_0.179_1	synonymous	Arg	G	G	G	A	G	A	ENA|CDSF01000106|	56380
PbPT3Sc00003	2787	PbPT3Sc00003_Am_0.179_1	synonymous	Tyr	C	C	C	T	C	T	ENA|CDSF01000106|	56413
PbPT3Sc00003	3093	inter	N/A	N/A	A	A	A	G	A	G	ENA|CDSF01000106|	56718
PbPT3Sc00003	3222	inter	N/A	N/A	G	G	G	A	G	A	ENA|CDSF01000106|	56847
PbPT3Sc00003	3335	inter	N/A	N/A	C	C	C	T	C	T	ENA|CDSF01000106|	56960
PbPT3Sc00003	3420	inter	N/A	N/A	T	T	T	G	T	G	ENA|CDSF01000106|	57045
PbPT3Sc00003	3463	inter	N/A	N/A	A	A	A	G	A	G	ENA|CDSF01000106|	57088
PbPT3Sc00003	3487	inter	N/A	N/A	T	T	T	C	T	.	ENA|CDSF01000106|	57109
PbPT3Sc00003	3489	inter	N/A	N/A	G	G	G	A	G	.	ENA|CDSF01000106|	57109
PbPT3Sc00003	3494	inter	N/A	N/A	C	C	C	G	C	.	ENA|CDSF01000106|	57109
PbPT3Sc00003	3499	inter	N/A	N/A	C	C	C	T	C	.	ENA|CDSF01000106|	57109
PbPT3Sc00003	3501	inter	N/A	N/A	T	T	T	C	T	.	ENA|CDSF01000106|	57109
PbPT3Sc00003	3503	inter	N/A	N/A	T	T	T	C	T	.	ENA|CDSF01000106|	57109
PbPT3Sc00003	3960	inter	N/A	N/A	T	T	T	C	T	C	ENA|CDSF01000106|	57529
PbPT3Sc00003	3963	inter	N/A	N/A	T	T	T	C	T	C	ENA|CDSF01000106|	57532
PbPT3Sc00003	4028	inter	N/A	N/A	T	T	T	A	T	A	ENA|CDSF01000106|	57593
PbPT3Sc00003	4090	inter	N/A	N/A	A	A	A	T	A	C	ENA|CDSF01000106|	57655
PbPT3Sc00003	4559	PbPT3Sc00003_Am_0.99_1	non-synonymous	Phe/Cys	A	A	A	G	A	G	ENA|CDSF01000106|	58124
PbPT3Sc00003	5069	inter	N/A	N/A	C	C	C	A	C	C	ENA|CDSF01000106|	58635
PbPT3Sc00003	5591	PbPT3Sc00003_Sm_0.231_1	non-synonymous	Cys/Gly	T	T	T	G	T	G	ENA|CDSF01000106|	59157
PbPT3Sc00003	5602	PbPT3Sc00003_Sm_0.231_1	synonymous	Phe	C	C	C	T	C	T	ENA|CDSF01000106|	59168
PbPT3Sc00003	5635	PbPT3Sc00003_Sm_0.231_1	synonymous	Gly	G	G	G	T	G	T	ENA|CDSF01000106|	59201
PbPT3Sc00003	5711	PbPT3Sc00003_Sm_0.231_1	non-synonymous	Arg/Cys	C	C	C	T	C	T	ENA|CDSF01000106|	59277
PbPT3Sc00003	5928	PbPT3Sc00003_Sm_0.231_1	non-synonymous	Gly/Glu	G	G	G	A	G	A	ENA|CDSF01000106|	59494
PbPT3Sc00003	6331	PbPT3Sc00003_A_0.284_1	non-synonymous	Phe/Val	C	C	C	G	C	G	ENA|CDSF01000106|	59916
PbPT3Sc00003	6382	PbPT3Sc00003_A_0.284_1	synonymous	Ala	A	A	A	G	A	G	ENA|CDSF01000106|	59967
PbPT3Sc00003	6476	PbPT3Sc00003_A_0.284_1	non-synonymous	Ile/Phe	C	C	C	T	C	T	ENA|CDSF01000106|	60061
PbPT3Sc00003	6500	PbPT3Sc00003_A_0.284_1	synonymous	Asp	T	T	T	G	T	G	ENA|CDSF01000106|	60085
PbPT3Sc00003	6593	PbPT3Sc00003_A_0.284_1	non-synonymous	Leu/Met	G	G	G	A	G	A	ENA|CDSF01000106|	60178
PbPT3Sc00003	7148	PbPT3Sc00003_A_0.284_1	synonymous	Ala	T	T	T	G	T	G	ENA|CDSF01000106|	60733
PbPT3Sc00003	7174	PbPT3Sc00003_A_0.284_1	synonymous	Val	C	C	C	G	C	G	ENA|CDSF01000106|	60759
PbPT3Sc00003	7202	PbPT3Sc00003_A_0.284_1	non-synonymous	Lys/Gln	T	T	T	C	T	C	ENA|CDSF01000106|	60787
PbPT3Sc00003	8276	inter	N/A	N/A	C	C	C	G	C	.	ENA|CDSF01000106|	61857
PbPT3Sc00003	8337	inter	N/A	N/A	C	C	C	A	C	A	ENA|CDSF01000106|	61917
PbPT3Sc00003	8625	PbPT3Sc00003_S_0.290_1	non-synonymous	Ala/Val	C	C	C	T	C	T	ENA|CDSF01000106|	62208
PbPT3Sc00003	8632	PbPT3Sc00003_S_0.290_1	synonymous	Gly	G	G	G	C	G	C	ENA|CDSF01000106|	62215
PbPT3Sc00003	9861	inter	N/A	N/A	C	C	C	G	C	G	ENA|CDSF01000106|	63453
PbPT3Sc00003	10428	PbPT3Sc00003_A_0.285_1	Non-CDS	N/A	G	G	G	C	G	C	ENA|CDSF01000106|	64020
PbPT3Sc00003	10484	PbPT3Sc00003_A_0.285_1	non-synonymous	Asp/His	T	T	T	C	T	C	ENA|CDSF01000106|	64076
PbPT3Sc00003	10792	PbPT3Sc00003_A_0.285_1	non-synonymous	Gln/His	A	A	A	T	A	T	ENA|CDSF01000106|	64384
PbPT3Sc00003	11359	inter	N/A	N/A	G	G	G	C	G	C	ENA|CDSF01000106|	64951
PbPT3Sc00003	11382	inter	N/A	N/A	C	C	C	G	C	G	ENA|CDSF01000106|	64974
PbPT3Sc00003	11406	inter	N/A	N/A	C	C	C	T	C	T	ENA|CDSF01000106|	64998
PbPT3Sc00003	11451	inter	N/A	N/A	T	T	T	C	T	C	ENA|CDSF01000106|	65042
PbPT3Sc00003	11463	inter	N/A	N/A	C	C	C	T	C	T	ENA|CDSF01000106|	65054
PbPT3Sc00003	11521	PbPT3Sc00003_Am_0.129_1	synonymous	Ala	T	T	T	G	T	G	ENA|CDSF01000106|	65112
PbPT3Sc00003	11688	PbPT3Sc00003_Am_0.129_1	non-synonymous	Val/Ala	T	T	T	C	T	C	ENA|CDSF01000106|	65279
PbPT3Sc00003	12981	inter	N/A	N/A	G	G	G	A	G	A	ENA|CDSF01000106|	66014
PbPT3Sc00003	13017	inter	N/A	N/A	T	T	T	C	T	C	ENA|CDSF01000106|	66050
PbPT3Sc00003	13025	inter	N/A	N/A	G	G	G	A	G	A	ENA|CDSF01000106|	66058
PbPT3Sc00003	13476	inter	N/A	N/A	T	T	T	C	T	C	ENA|CDSF01000106|	66521
PbPT3Sc00003	13890	inter	N/A	N/A	C	C	C	G	C	G	ENA|CDSF01000106|	66935
PbPT3Sc00003	14074	inter	N/A	N/A	T	T	T	C	T	C	ENA|CDSF01000106|	67119
PbPT3Sc00003	14211	PbPT3Sc00003_S_0.302_1	non-synonymous	Met/Ile	A	A	A	C	A	C	ENA|CDSF01000106|	67256
PbPT3Sc00003	14493	PbPT3Sc00003_S_0.302_1	non-synonymous	Lys/Gln	T	T	T	C	T	C	ENA|CDSF01000106|	67538
PbPT3Sc00003	14840	PbPT3Sc00003_S_0.302_1	synonymous	Arg	G	G	G	C	G	C	ENA|CDSF01000106|	67885
PbPT3Sc00003	14842	PbPT3Sc00003_S_0.302_1	non-synonymous	Val/Glu	T	T	T	A	T	A	ENA|CDSF01000106|	67887
PbPT3Sc00003	14850	PbPT3Sc00003_S_0.302_1	non-synonymous	Ala/Pro	A	A	A	C	A	C	ENA|CDSF01000106|	67895
PbPT3Sc00003	15179	PbPT3Sc00003_S_0.302_1	non-synonymous	Thr/Ile	G	G	G	T	G	T	ENA|CDSF01000106|	68224
PbPT3Sc00003	15206	PbPT3Sc00003_S_0.302_1	synonymous	Arg	C	C	C	G	C	G	ENA|CDSF01000106|	68251
PbPT3Sc00003	15224	PbPT3Sc00003_S_0.302_1	non-synonymous	Trp/Leu	A	A	A	T	A	T	ENA|CDSF01000106|	68269
PbPT3Sc00003	15277	PbPT3Sc00003_S_0.302_1	non-synonymous	Pro/Ala	T	T	T	G	T	G	ENA|CDSF01000106|	68322
PbPT3Sc00003	15292	PbPT3Sc00003_S_0.302_1	non-synonymous	Asp/Tyr	C	C	C	T	C	T	ENA|CDSF01000106|	68337
PbPT3Sc00003	15316	PbPT3Sc00003_S_0.302_1	non-synonymous	Thr/Pro	T	T	T	C	T	C	ENA|CDSF01000106|	68361
PbPT3Sc00003	15361	PbPT3Sc00003_S_0.302_1	synonymous	Ala	A	A	A	G	A	G	ENA|CDSF01000106|	68406
PbPT3Sc00003	15390	PbPT3Sc00003_S_0.302_1	synonymous	Ser	T	T	T	C	T	C	ENA|CDSF01000106|	68435
PbPT3Sc00003	15401	PbPT3Sc00003_S_0.302_1	synonymous	Thr	T	T	T	C	T	C	ENA|CDSF01000106|	68446
PbPT3Sc00003	15402	PbPT3Sc00003_S_0.302_1	synonymous	Thr	G	G	G	C	G	C	ENA|CDSF01000106|	68447
PbPT3Sc00003	15413	PbPT3Sc00003_S_0.302_1	synonymous	Ala	T	T	T	C	T	C	ENA|CDSF01000106|	68458
PbPT3Sc00003	15415	PbPT3Sc00003_S_0.302_1	synonymous	Thr	G	G	G	A	G	A	ENA|CDSF01000106|	68460
PbPT3Sc00003	15416	PbPT3Sc00003_S_0.302_1	non-synonymous	Thr/Arg	C	C	C	G	C	G	ENA|CDSF01000106|	68461
PbPT3Sc00003	15419	PbPT3Sc00003_S_0.302_1	synonymous	Ala	T	T	T	C	T	C	ENA|CDSF01000106|	68464
PbPT3Sc00003	15420	PbPT3Sc00003_S_0.302_1	synonymous	Ala	A	A	A	C	A	C	ENA|CDSF01000106|	68465
PbPT3Sc00003	15421	PbPT3Sc00003_S_0.302_1	non-synonymous	Pro/Ala	A	A	A	G	A	G	ENA|CDSF01000106|	68466
PbPT3Sc00003	15565	PbPT3Sc00003_S_0.302_1	non-synonymous	Asp/Asn	C	C	C	A	C	A	ENA|CDSF01000106|	68610
PbPT3Sc00003	15760	inter	N/A	N/A	T	T	T	C	T	C	ENA|CDSF01000106|	68805
PbPT3Sc00003	16136	inter	N/A	N/A	G	G	G	A	G	A	ENA|CDSF01000106|	69181
PbPT3Sc00003	16228	inter	N/A	N/A	C	C	C	T	C	T	ENA|CDSF01000106|	69273
PbPT3Sc00003	16242	inter	N/A	N/A	C	C	C	T	C	T	ENA|CDSF01000106|	69287
PbPT3Sc00003	16288	inter	N/A	N/A	G	G	G	A	G	A	ENA|CDSF01000106|	69333
PbPT3Sc00003	16530	PbPT3Sc00003_Sm_0.208_1	non-synonymous	Val/Leu	A	A	A	C	A	C	ENA|CDSF01000106|	69575
PbPT3Sc00003	16737	PbPT3Sc00003_Sm_0.208_1	non-synonymous	Arg/Gly	A	A	A	G	A	G	ENA|CDSF01000106|	69782
PbPT3Sc00003	17400	PbPT3Sc00003_Sm_0.208_1	Non-CDS	N/A	G	G	G	A	G	A	ENA|CDSF01000106|	70445
PbPT3Sc00003	17421	PbPT3Sc00003_Sm_0.208_1	non-synonymous	Gln/Leu	C	C	C	T	C	T	ENA|CDSF01000106|	70466
PbPT3Sc00003	17428	PbPT3Sc00003_Sm_0.208_1	synonymous	Ala	T	T	T	G	T	G	ENA|CDSF01000106|	70473
PbPT3Sc00003	17886	inter	N/A	N/A	C	C	C	T	C	T	ENA|CDSF01000106|	71051
PbPT3Sc00003	18241	inter	N/A	N/A	G	G	G	A	G	A	ENA|CDSF01000106|	71405
PbPT3Sc00003	18372	inter	N/A	N/A	T	T	T	G	T	G	ENA|CDSF01000106|	71536
PbPT3Sc00003	18373	inter	N/A	N/A	C	C	C	T	C	T	ENA|CDSF01000106|	71537
PbPT3Sc00003	19330	PbPT3Sc00003_A_0.276_1	Non-CDS	N/A	A	A	A	C	A	C	ENA|CDSF01000106|	72494
PbPT3Sc00003	63734	PbPT3Sc00003_A_0.104_1	non-synonymous	Asn/Lys	T	T	T	G	T	G	ENA|CDSF01000106|	116794
PbPT3Sc00009	1973	inter	N/A	N/A	A	A	A	G	A	G	ENA|CDSF01000084|	4001
PbPT3Sc00009	17432	PbPT3Sc00009_A_0.248_1	Non-CDS	N/A	C	C	C	T	C	T	ENA|CDSF01000084|	19518
PbPT3Sc00009	24263	inter	N/A	N/A	T	T	T	C	T	C	ENA|CDSF01000084|	26349
PbPT3Sc00009	36335	PbPT3Sc00009_Sm_0.185_1	synonymous	Leu	T	T	T	C	T	C	ENA|CDSF01000084|	38421
PbPT3Sc00009	43716	PbPT3Sc00009_Am_0.146_1	synonymous	Leu	C	C	C	T	C	T	ENA|CDSF01000084|	45801
PbPT3Sc00009	44467	inter	N/A	N/A	T	T	T	G	T	G	ENA|CDSF01000084|	46552
PbPT3Sc00009	44617	inter	N/A	N/A	A	A	A	T	A	T	ENA|CDSF01000084|	46713
PbPT3Sc00009	44623	inter	N/A	N/A	T	T	T	G	T	G	ENA|CDSF01000084|	46719
PbPT3Sc00009	44739	PbPT3Sc00009_Sm_0.183_1	non-synonymous	Val/Gly	T	T	T	G	T	G	ENA|CDSF01000084|	46835
PbPT3Sc00009	44741	PbPT3Sc00009_Sm_0.183_1	synonymous	Lys	T	T	T	A	T	A	ENA|CDSF01000084|	46837
PbPT3Sc00009	45128	PbPT3Sc00009_Sm_0.183_1	non-synonymous	Val/Leu	G	G	G	C	G	C	ENA|CDSF01000084|	47224
PbPT3Sc00009	45295	PbPT3Sc00009_Sm_0.183_1	non-synonymous	Met/Ile	G	G	G	T	G	T	ENA|CDSF01000084|	47391
PbPT3Sc00009	45417	inter	N/A	N/A	T	T	T	G	T	G	ENA|CDSF01000084|	47513
PbPT3Sc00009	45422	inter	N/A	N/A	G	G	G	C	G	C	ENA|CDSF01000084|	47518
PbPT3Sc00009	45425	inter	N/A	N/A	C	C	C	T	C	T	ENA|CDSF01000084|	47521
PbPT3Sc00009	45426	inter	N/A	N/A	C	C	C	T	C	T	ENA|CDSF01000084|	47522
PbPT3Sc00009	45428	inter	N/A	N/A	G	G	G	T	G	T	ENA|CDSF01000084|	47524
PbPT3Sc00009	45429	inter	N/A	N/A	C	C	C	T	C	T	ENA|CDSF01000084|	47525
PbPT3Sc00009	45430	inter	N/A	N/A	A	A	A	C	A	C	ENA|CDSF01000084|	47526
PbPT3Sc00009	45431	inter	N/A	N/A	G	G	G	C	G	C	ENA|CDSF01000084|	47527
PbPT3Sc00009	45447	inter	N/A	N/A	A	A	A	T	A	T	ENA|CDSF01000084|	47543
PbPT3Sc00009	45476	inter	N/A	N/A	A	A	A	AC	A	C	ENA|CDSF01000084|	47573
PbPT3Sc00009	45540	inter	N/A	N/A	A	A	A	G	A	G	ENA|CDSF01000084|	47637
PbPT3Sc00009	45561	inter	N/A	N/A	T	T	T	C	T	C	ENA|CDSF01000084|	47658
PbPT3Sc00009	45637	inter	N/A	N/A	G	G	G	A	G	A	ENA|CDSF01000084|	47734
PbPT3Sc00009	45679	inter	N/A	N/A	T	T	T	C	T	C	ENA|CDSF01000084|	47766
PbPT3Sc00009	45692	inter	N/A	N/A	A	A	A	G	A	G	ENA|CDSF01000084|	47778
PbPT3Sc00009	45699	inter	N/A	N/A	G	G	G	T	G	T	ENA|CDSF01000084|	47785
PbPT3Sc00009	45707	inter	N/A	N/A	A	A	A	G	A	G	ENA|CDSF01000084|	47793
PbPT3Sc00009	45712	inter	N/A	N/A	T	T	T	C	T	C	ENA|CDSF01000084|	47798
PbPT3Sc00009	45717	inter	N/A	N/A	G	G	G	C	G	C	ENA|CDSF01000084|	47803
PbPT3Sc00009	45739	inter	N/A	N/A	A	A	A	G	A	G	ENA|CDSF01000084|	47825
PbPT3Sc00009	45764	inter	N/A	N/A	C	C	C	G	C	G	ENA|CDSF01000084|	47850
PbPT3Sc00009	45777	inter	N/A	N/A	A	A	A	C	A	C	ENA|CDSF01000084|	47863
PbPT3Sc00009	45901	inter	N/A	N/A	A	A	A	G	A	.	ENA|CDSF01000084|	47983
PbPT3Sc00009	46054	inter	N/A	N/A	C	C	C	T	C	T	ENA|CDSF01000084|	48130
PbPT3Sc00009	46206	inter	N/A	N/A	A	A	A	G	A	G	ENA|CDSF01000084|	48282
PbPT3Sc00009	46312	inter	N/A	N/A	T	T	T	A	T	A	ENA|CDSF01000084|	48388
PbPT3Sc00009	46399	inter	N/A	N/A	A	A	A	G	A	G	ENA|CDSF01000084|	48475
PbPT3Sc00009	46560	inter	N/A	N/A	G	G	G	C	G	C	ENA|CDSF01000084|	48636
PbPT3Sc00009	46599	inter	N/A	N/A	T	T	T	C	T	C	ENA|CDSF01000084|	48674
PbPT3Sc00009	46688	inter	N/A	N/A	A	A	A	G	A	C	ENA|CDSF01000084|	48763
PbPT3Sc00009	46873	inter	N/A	N/A	G	G	G	T	G	T	ENA|CDSF01000084|	48950
PbPT3Sc00009	47031	inter	N/A	N/A	C	C	C	T	C	T	ENA|CDSF01000084|	49108
PbPT3Sc00009	48166	inter	N/A	N/A	A	A	A	G	A	G	ENA|CDSF01000084|	50925
PbPT3Sc00009	48181	inter	N/A	N/A	G	G	G	T	G	T	ENA|CDSF01000084|	50940
PbPT3Sc00009	48183	inter	N/A	N/A	T	T	T	C	T	C	ENA|CDSF01000084|	50942
PbPT3Sc00009	48218	PbPT3Sc00009_Am_0.157_1	non-synonymous	Thr/Ala	A	A	A	G	A	G	ENA|CDSF01000084|	50977
PbPT3Sc00009	48230	PbPT3Sc00009_Am_0.157_1	non-synonymous	Ile/Val	A	A	A	G	A	G	ENA|CDSF01000084|	50989
PbPT3Sc00009	48275	PbPT3Sc00009_Am_0.157_1	non-synonymous	Val/Ile	G	G	G	A	G	A	ENA|CDSF01000084|	51034
PbPT3Sc00009	48303	PbPT3Sc00009_Am_0.157_1	non-synonymous	Ala/Gly	C	C	C	G	C	G	ENA|CDSF01000084|	51062
PbPT3Sc00009	48307	PbPT3Sc00009_Am_0.157_1	synonymous	Arg	A	A	A	G	A	G	ENA|CDSF01000084|	51066
PbPT3Sc00009	49238	PbPT3Sc00009_Am_0.90_1	non-synonymous	Thr/Ala	T	T	T	G	T	G	ENA|CDSF01000084|	51997
PbPT3Sc00009	49257	PbPT3Sc00009_Am_0.90_1	non-synonymous	Ala/Gly	A	A	A	G	A	G	ENA|CDSF01000084|	52016
PbPT3Sc00009	49501	PbPT3Sc00009_Am_0.90_1	synonymous	Asp	C	C	C	T	C	T	ENA|CDSF01000084|	52260
PbPT3Sc00009	49697	PbPT3Sc00009_Am_0.90_1	non-synonymous	Cys/Arg	T	T	T	C	T	C	ENA|CDSF01000084|	52456
PbPT3Sc00009	49727	PbPT3Sc00009_Am_0.90_1	non-synonymous	Arg/Cys	A	A	A	T	A	T	ENA|CDSF01000084|	52486
PbPT3Sc00009	49873	inter	N/A	N/A	G	G	G	T	G	T	ENA|CDSF01000084|	52632
PbPT3Sc00009	49910	inter	N/A	N/A	A	A	A	C	A	C	ENA|CDSF01000084|	52671
PbPT3Sc00009	50004	inter	N/A	N/A	T	T	T	C	T	C	ENA|CDSF01000084|	52763
PbPT3Sc00009	50012	inter	N/A	N/A	A	A	A	C	A	C	ENA|CDSF01000084|	52771
PbPT3Sc00009	50114	inter	N/A	N/A	A	A	A	G	A	G	ENA|CDSF01000084|	52873
PbPT3Sc00009	50120	inter	N/A	N/A	AAT	AAT	AAT	AATAT	AAT	A	ENA|CDSF01000084|	52880
PbPT3Sc00009	50150	inter	N/A	N/A	T	T	T	C	T	C	ENA|CDSF01000084|	52911
PbPT3Sc00009	64279	inter	N/A	N/A	A	A	A	C	A	C	ENA|CDSF01000084|	66970
PbPT3Sc00009	64280	inter	N/A	N/A	C	C	C	T	C	T	ENA|CDSF01000084|	66971
PbPT3Sc00009	64360	inter	N/A	N/A	T	T	T	A	T	A	ENA|CDSF01000084|	67051
PbPT3Sc00009	64377	inter	N/A	N/A	C	C	C	T	C	T	ENA|CDSF01000084|	67068
PbPT3Sc00009	64385	inter	N/A	N/A	A	A	A	C	A	C	ENA|CDSF01000084|	67076
PbPT3Sc00009	64935	PbPT3Sc00009_Am_0.115_1	synonymous	Arg	A	A	A	C	A	C	ENA|CDSF01000084|	67626
PbPT3Sc00009	65785	inter	N/A	N/A	T	T	T	C	T	C	ENA|CDSF01000084|	68476
PbPT3Sc00009	65873	inter	N/A	N/A	T	T	T	G	T	G	ENA|CDSF01000084|	68564
PbPT3Sc00009	65874	inter	N/A	N/A	T	T	T	C	T	C	ENA|CDSF01000084|	68565
PbPT3Sc00009	65940	inter	N/A	N/A	T	T	T	C	T	C	ENA|CDSF01000084|	68631
PbPT3Sc00009	65957	inter	N/A	N/A	G	G	G	T	G	T	ENA|CDSF01000084|	68648
PbPT3Sc00009	66309	inter	N/A	N/A	G	G	G	A	G	A	ENA|CDSF01000084|	68961
PbPT3Sc00009	70001	PbPT3Sc00009_S_0.280_1	synonymous	Ser	T	T	T	C	T	C	ENA|CDSF01000084|	72932
PbPT3Sc00009	70437	PbPT3Sc00009_S_0.280_1	non-synonymous	Ala/Pro	A	A	A	C	A	C	ENA|CDSF01000084|	73368
PbPT3Sc00009	70544	PbPT3Sc00009_S_0.280_1	synonymous	Ser	T	T	T	C	T	C	ENA|CDSF01000084|	73475
PbPT3Sc00009	70551	PbPT3Sc00009_S_0.280_1	non-synonymous	Phe/Leu	G	G	G	C	G	C	ENA|CDSF01000084|	73482
PbPT3Sc00009	70566	PbPT3Sc00009_S_0.280_1	non-synonymous	Leu/Val	C	C	C	G	C	G	ENA|CDSF01000084|	73497
PbPT3Sc00009	70622	PbPT3Sc00009_S_0.280_1	Non-CDS	N/A	G	G	G	A	G	A	ENA|CDSF01000084|	73553
PbPT3Sc00009	71338	PbPT3Sc00009_S_0.280_1	Non-CDS	N/A	T	T	T	C	T	C	ENA|CDSF01000084|	74270
PbPT3Sc00009	72299	PbPT3Sc00009_S_0.280_1	Indel-in-exon	N/A	CT	CT	CT	CTTGTCGT	CT	T	ENA|CDSF01000084|	75232
PbPT3Sc00009	72842	PbPT3Sc00009_S_0.280_1	non-synonymous	Thr/Ser	C	C	C	T	C	T	ENA|CDSF01000084|	75780
PbPT3Sc00009	73212	PbPT3Sc00009_S_0.280_1	synonymous	Ala	A	A	A	C	A	G	ENA|CDSF01000084|	76150
PbPT3Sc00009	73463	inter	N/A	N/A	G	G	G	A	G	A	ENA|CDSF01000084|	77768
PbPT3Sc00009	73592	PbPT3Sc00009_Am_0.123_1	synonymous	Pro	T	T	T	G	T	G	ENA|CDSF01000084|	77898
PbPT3Sc00009	73769	PbPT3Sc00009_Am_0.123_1	synonymous	Arg	G	G	G	A	G	A	ENA|CDSF01000084|	78075
PbPT3Sc00009	73847	PbPT3Sc00009_Am_0.123_1	Non-CDS	N/A	C	C	C	T	C	T	ENA|CDSF01000084|	78153
PbPT3Sc00009	73860	PbPT3Sc00009_Am_0.123_1	Non-CDS	N/A	T	T	T	C	T	C	ENA|CDSF01000084|	78166
PbPT3Sc00009	73888	PbPT3Sc00009_Am_0.123_1	synonymous	Asn	C	C	C	A	C	A	ENA|CDSF01000084|	78194
PbPT3Sc00009	74085	PbPT3Sc00009_Am_0.123_1	synonymous	Pro	G	G	G	A	G	A	ENA|CDSF01000084|	78391
PbPT3Sc00009	74200	PbPT3Sc00009_Am_0.123_1	non-synonymous	Arg/Ser	T	T	T	A	T	A	ENA|CDSF01000084|	78506
PbPT3Sc00009	89040	PbPT3Sc00009_Am_1.164_1	synonymous	Phe	G	G	G	T	G	T	ENA|CDSF01000084|	93307
PbPT3Sc00009	89082	PbPT3Sc00009_Am_1.164_1	Non-CDS	N/A	G	G	G	C	G	C	ENA|CDSF01000084|	93350
PbPT3Sc00009	89178	inter	N/A	N/A	A	A	A	C	A	C	ENA|CDSF01000084|	93446
PbPT3Sc00009	89682	PbPT3Sc00009_Sm_1.296_1	non-synonymous	Asn/His	T	T	T	C	T	C	ENA|CDSF01000084|	93939
PbPT3Sc00009	89786	PbPT3Sc00009_Sm_1.296_1	synonymous	Ser	A	A	A	T	A	T	ENA|CDSF01000084|	94043
PbPT3Sc00009	89863	PbPT3Sc00009_Sm_1.296_1	Non-CDS	N/A	C	C	C	A	C	A	ENA|CDSF01000084|	94120
PbPT3Sc00009	90003	inter	N/A	N/A	G	G	G	C	G	C	ENA|CDSF01000084|	94260
PbPT3Sc00009	90017	inter	N/A	N/A	A	A	A	C	A	G	ENA|CDSF01000084|	94274
PbPT3Sc00009	90025	inter	N/A	N/A	G	G	G	A	G	A	ENA|CDSF01000084|	94282
PbPT3Sc00009	90228	PbPT3Sc00009_Sm_1.246_1	synonymous	Leu	C	C	C	G	C	G	ENA|CDSF01000084|	94485
PbPT3Sc00009	90253	PbPT3Sc00009_Sm_1.246_1	synonymous	Glu	C	C	C	G	C	G	ENA|CDSF01000084|	94510
PbPT3Sc00009	90271	PbPT3Sc00009_Sm_1.246_1	non-synonymous	Ser/Ala	C	C	C	G	C	G	ENA|CDSF01000084|	94528
PbPT3Sc00009	90300	PbPT3Sc00009_Sm_1.246_1	synonymous	Ala	C	C	C	A	C	A	ENA|CDSF01000084|	94557
PbPT3Sc00009	90416	PbPT3Sc00009_Sm_1.246_1	non-synonymous	Gly/Ala	T	T	T	C	T	C	ENA|CDSF01000084|	94673
PbPT3Sc00009	90558	PbPT3Sc00009_Sm_1.246_1	synonymous	Arg	G	G	G	C	G	C	ENA|CDSF01000084|	94815
PbPT3Sc00009	90781	PbPT3Sc00009_Sm_1.246_1	non-synonymous	Val/Gly	C	C	C	G	C	G	ENA|CDSF01000084|	95038
PbPT3Sc00009	90879	PbPT3Sc00009_Sm_1.246_1	non-synonymous	Gln/STOP	A	A	A	T	A	T	ENA|CDSF01000084|	95136
PbPT3Sc00009	90921	PbPT3Sc00009_Sm_1.246_1	non-synonymous	His/Asp	A	A	A	G	A	G	ENA|CDSF01000084|	95178
PbPT3Sc00009	91095	PbPT3Sc00009_Sm_1.246_1	non-synonymous	Leu/Val	A	A	A	G	A	G	ENA|CDSF01000084|	95352
PbPT3Sc00009	91224	inter	N/A	N/A	A	A	A	G	A	G	ENA|CDSF01000084|	95481
PbPT3Sc00009	91270	inter	N/A	N/A	A	A	A	G	A	G	ENA|CDSF01000084|	95527
PbPT3Sc00009	91311	inter	N/A	N/A	T	T	T	G	T	.	ENA|CDSF01000084|	95560
PbPT3Sc00009	91483	inter	N/A	N/A	C	C	C	T	C	T	ENA|CDSF01000084|	95723
PbPT3Sc00009	91498	inter	N/A	N/A	T	T	T	A	T	A	ENA|CDSF01000084|	95738
PbPT3Sc00009	91638	inter	N/A	N/A	A	A	A	G	A	G	ENA|CDSF01000084|	95880
PbPT3Sc00009	91713	inter	N/A	N/A	A	A	A	AT	A	T	ENA|CDSF01000084|	95956
PbPT3Sc00009	91828	inter	N/A	N/A	A	A	A	G	A	G	ENA|CDSF01000084|	96071
PbPT3Sc00009	91892	inter	N/A	N/A	T	T	T	A	T	A	ENA|CDSF01000084|	96135
PbPT3Sc00009	91917	inter	N/A	N/A	A	A	A	G	A	G	ENA|CDSF01000084|	96160
PbPT3Sc00009	92007	inter	N/A	N/A	G	G	G	A	G	A	ENA|CDSF01000084|	96250
PbPT3Sc00009	92199	PbPT3Sc00009_Am_1.177_1	synonymous	Gly	T	T	T	C	T	C	ENA|CDSF01000084|	96442
PbPT3Sc00009	92229	PbPT3Sc00009_Am_1.177_1	non-synonymous	Glu/Asp	G	G	G	T	G	T	ENA|CDSF01000084|	96472
PbPT3Sc00009	92337	PbPT3Sc00009_Am_1.177_1	synonymous	Arg	C	C	C	T	C	T	ENA|CDSF01000084|	96580
PbPT3Sc00009	92577	PbPT3Sc00009_Am_1.177_1	non-synonymous	Asn/Lys	T	T	T	A	T	A	ENA|CDSF01000084|	96820
PbPT3Sc00009	93246	PbPT3Sc00009_Am_1.177_1	non-synonymous	His/Gln	C	C	C	G	C	G	ENA|CDSF01000084|	97489
PbPT3Sc00009	93252	PbPT3Sc00009_Am_1.177_1	synonymous	Ala	C	C	C	T	C	T	ENA|CDSF01000084|	97495
PbPT3Sc00009	93311	inter	N/A	N/A	T	T	T	A	T	A	ENA|CDSF01000084|	97554
PbPT3Sc00009	93402	inter	N/A	N/A	G	G	G	T	G	T	ENA|CDSF01000084|	97640
PbPT3Sc00009	93406	inter	N/A	N/A	G	G	G	A	G	A	ENA|CDSF01000084|	97644
PbPT3Sc00009	93409	inter	N/A	N/A	A	A	A	C	A	C	ENA|CDSF01000084|	97647
PbPT3Sc00009	93829	PbPT3Sc00009_Sm_1.322_1	Non-CDS	N/A	C	C	C	T	C	T	ENA|CDSF01000084|	98067
PbPT3Sc00009	93833	PbPT3Sc00009_Sm_1.322_1	Non-CDS	N/A	C	C	C	G	C	G	ENA|CDSF01000084|	98071
PbPT3Sc00009	93869	PbPT3Sc00009_Sm_1.322_1	non-synonymous	Thr/Ala	A	A	A	G	A	G	ENA|CDSF01000084|	98107
PbPT3Sc00009	93917	PbPT3Sc00009_Sm_1.322_1	non-synonymous	Arg/Gly	C	C	C	G	C	G	ENA|CDSF01000084|	98155
PbPT3Sc00009	93928	PbPT3Sc00009_Sm_1.322_1	synonymous	Ser	G	G	G	A	G	A	ENA|CDSF01000084|	98166
PbPT3Sc00009	93964	PbPT3Sc00009_Sm_1.322_1	synonymous	Ser	T	T	T	C	T	C	ENA|CDSF01000084|	98202
PbPT3Sc00009	94015	PbPT3Sc00009_Sm_1.322_1	synonymous	Trp	A	A	A	G	A	G	ENA|CDSF01000084|	98253
PbPT3Sc00009	94036	PbPT3Sc00009_Sm_1.322_1	non-synonymous	Cys/STOP	G	G	G	A	G	A	ENA|CDSF01000084|	98274
PbPT3Sc00009	94157	PbPT3Sc00009_Sm_1.322_1	Non-CDS	N/A	G	G	G	T	G	T	ENA|CDSF01000084|	98395
PbPT3Sc00009	94166	PbPT3Sc00009_Sm_1.322_1	Non-CDS	N/A	C	C	C	T	C	T	ENA|CDSF01000084|	98404
PbPT3Sc00009	94168	PbPT3Sc00009_Sm_1.322_1	Non-CDS	N/A	T	T	T	G	T	G	ENA|CDSF01000084|	98406
PbPT3Sc00009	94326	inter	N/A	N/A	A	A	A	G	A	G	ENA|CDSF01000084|	98564
PbPT3Sc00009	94399	inter	N/A	N/A	A	A	A	G	A	G	ENA|CDSF01000084|	98637
PbPT3Sc00009	94403	inter	N/A	N/A	G	G	G	T	G	T	ENA|CDSF01000084|	98641
PbPT3Sc00009	94535	inter	N/A	N/A	A	A	A	G	A	G	ENA|CDSF01000084|	98773
PbPT3Sc00009	94540	inter	N/A	N/A	C	C	C	T	C	T	ENA|CDSF01000084|	98778
PbPT3Sc00009	94567	inter	N/A	N/A	T	T	T	G	T	G	ENA|CDSF01000084|	98805
PbPT3Sc00009	94570	inter	N/A	N/A	T	T	T	G	T	G	ENA|CDSF01000084|	98808
PbPT3Sc00009	94708	inter	N/A	N/A	G	G	G	T	G	T	ENA|CDSF01000084|	98946
PbPT3Sc00009	94812	PbPT3Sc00009_Am_1.191_1	non-synonymous	Ala/Val	A	A	A	T	A	T	ENA|CDSF01000084|	99050
PbPT3Sc00009	94859	PbPT3Sc00009_Am_1.191_1	synonymous	Gln	T	T	T	C	T	C	ENA|CDSF01000084|	99097
PbPT3Sc00009	95248	PbPT3Sc00009_Am_1.191_1	synonymous	Arg	A	A	A	C	A	C	ENA|CDSF01000084|	99486
PbPT3Sc00009	95372	PbPT3Sc00009_Am_1.191_1	Non-CDS	N/A	A	A	A	G	A	G	ENA|CDSF01000084|	99610
PbPT3Sc00009	95374	PbPT3Sc00009_Am_1.191_1	Non-CDS	N/A	T	T	T	G	T	G	ENA|CDSF01000084|	99612
PbPT3Sc00009	95611	inter	N/A	N/A	A	A	A	T	A	T	ENA|CDSF01000084|	99849
PbPT3Sc00009	95707	inter	N/A	N/A	A	A	A	T	A	T	ENA|CDSF01000084|	99945
PbPT3Sc00009	95759	inter	N/A	N/A	A	A	A	C	A	C	ENA|CDSF01000084|	99996
PbPT3Sc00009	95809	inter	N/A	N/A	G	G	G	T	G	T	ENA|CDSF01000084|	100046
PbPT3Sc00009	95816	inter	N/A	N/A	A	A	A	G	A	G	ENA|CDSF01000084|	100053
PbPT3Sc00009	95867	inter	N/A	N/A	C	C	C	T	C	T	ENA|CDSF01000084|	100104
PbPT3Sc00009	95938	PbPT3Sc00009_Sm_1.308_1	synonymous	Leu	A	A	A	C	A	C	ENA|CDSF01000084|	100175
PbPT3Sc00009	96162	PbPT3Sc00009_Sm_1.308_1	Non-CDS	N/A	A	A	A	G	A	G	ENA|CDSF01000084|	100399
PbPT3Sc00009	96180	PbPT3Sc00009_Sm_1.308_1	Non-CDS	N/A	G	G	G	A	G	A	ENA|CDSF01000084|	100417
PbPT3Sc00009	96449	PbPT3Sc00009_Sm_1.308_1	synonymous	Asp	C	C	C	G	C	G	ENA|CDSF01000084|	100686
PbPT3Sc00009	96453	PbPT3Sc00009_Sm_1.308_1	Non-CDS	N/A	C	C	C	T	C	T	ENA|CDSF01000084|	100690
PbPT3Sc00009	96455	PbPT3Sc00009_Sm_1.308_1	Non-CDS	N/A	C	C	C	A	C	A	ENA|CDSF01000084|	100692
PbPT3Sc00009	96462	PbPT3Sc00009_Sm_1.308_1	Non-CDS	N/A	G	G	G	T	G	A	ENA|CDSF01000084|	100699
PbPT3Sc00009	96485	PbPT3Sc00009_Sm_1.308_1	non-synonymous	Thr/Ala	T	T	T	G	T	G	ENA|CDSF01000084|	100722
PbPT3Sc00009	96530	PbPT3Sc00009_Sm_1.308_1	synonymous	Ile	G	G	G	A	G	A	ENA|CDSF01000084|	100767
PbPT3Sc00009	96615	PbPT3Sc00009_Sm_1.308_1	non-synonymous	His/Arg	T	T	T	G	T	G	ENA|CDSF01000084|	100852
PbPT3Sc00009	96894	PbPT3Sc00009_Sm_1.308_1	non-synonymous	Thr/Ile	C	C	C	T	C	T	ENA|CDSF01000084|	101131
PbPT3Sc00009	96912	PbPT3Sc00009_Sm_1.308_1	synonymous	Pro	T	T	T	C	T	C	ENA|CDSF01000084|	101149
PbPT3Sc00009	96983	PbPT3Sc00009_Sm_1.308_1	non-synonymous	Ile/Val	A	A	A	G	A	G	ENA|CDSF01000084|	101220
PbPT3Sc00009	97025	PbPT3Sc00009_Sm_1.308_1	synonymous	Leu	A	A	A	C	A	C	ENA|CDSF01000084|	101262
PbPT3Sc00009	97061	PbPT3Sc00009_Sm_1.308_1	Non-CDS	N/A	C	C	C	G	C	G	ENA|CDSF01000084|	101298
PbPT3Sc00009	100139	PbPT3Sc00009_Am_1.185_1	synonymous	Arg	T	T	T	C	T	C	ENA|CDSF01000084|	103783
PbPT3Sc00009	100188	PbPT3Sc00009_Am_1.185_1	non-synonymous	Ala/Pro	T	T	T	C	T	C	ENA|CDSF01000084|	103832
PbPT3Sc00009	100590	PbPT3Sc00009_Am_1.185_1	non-synonymous	Ser/Pro	T	T	T	C	T	C	ENA|CDSF01000084|	104234
PbPT3Sc00009	100677	PbPT3Sc00009_Am_1.185_1	non-synonymous	Tyr/Asn	G	G	G	A	G	A	ENA|CDSF01000084|	104321
PbPT3Sc00009	100778	PbPT3Sc00009_Am_1.185_1	Non-CDS	N/A	C	C	C	A	C	A	ENA|CDSF01000084|	104426
PbPT3Sc00009	100809	PbPT3Sc00009_Am_1.185_1	non-synonymous	Arg/Cys	G	G	G	T	G	T	ENA|CDSF01000084|	104457
PbPT3Sc00009	100989	PbPT3Sc00009_Am_1.185_1	synonymous	Val	A	A	A	G	A	G	ENA|CDSF01000084|	104637
PbPT3Sc00009	100991	PbPT3Sc00009_Am_1.185_1	synonymous	Val	T	T	T	C	T	C	ENA|CDSF01000084|	104639
PbPT3Sc00009	101017	PbPT3Sc00009_Am_1.185_1	synonymous	STOP	A	A	A	G	A	G	ENA|CDSF01000084|	104665
PbPT3Sc00009	101046	PbPT3Sc00009_Am_1.185_1	non-synonymous	His/Tyr	C	C	C	T	C	T	ENA|CDSF01000084|	104694
PbPT3Sc00009	101190	PbPT3Sc00009_Am_1.185_1	synonymous	Arg	G	G	G	A	G	A	ENA|CDSF01000084|	104838
PbPT3Sc00009	101225	PbPT3Sc00009_Am_1.185_1	synonymous	Val	G	G	G	A	G	A	ENA|CDSF01000084|	104873
PbPT3Sc00009	101238	PbPT3Sc00009_Am_1.185_1	non-synonymous	Val/Leu	T	T	T	C	T	C	ENA|CDSF01000084|	104886
PbPT3Sc00009	101471	PbPT3Sc00009_Am_1.185_1	Non-CDS	N/A	A	A	A	G	A	G	ENA|CDSF01000084|	105119
PbPT3Sc00009	101531	PbPT3Sc00009_Am_1.185_1	non-synonymous	Val/Ile	T	T	T	A	T	A	ENA|CDSF01000084|	105179
PbPT3Sc00009	101567	PbPT3Sc00009_Am_1.185_1	Non-CDS	N/A	C	C	C	G	C	G	ENA|CDSF01000084|	105215
PbPT3Sc00009	101738	PbPT3Sc00009_Am_1.185_1	synonymous	Ala	G	G	G	C	G	C	ENA|CDSF01000084|	105386
PbPT3Sc00009	101758	PbPT3Sc00009_Am_1.185_1	synonymous	His	T	T	T	C	T	C	ENA|CDSF01000084|	105406
PbPT3Sc00009	101804	PbPT3Sc00009_Am_1.185_1	Non-CDS	N/A	C	C	C	G	C	G	ENA|CDSF01000084|	105452
PbPT3Sc00009	101869	PbPT3Sc00009_Am_1.185_1	Non-CDS	N/A	A	A	A	T	A	.	ENA|CDSF01000084|	105524
PbPT3Sc00009	101945	inter	N/A	N/A	T	T	T	C	T	C	ENA|CDSF01000084|	105599
PbPT3Sc00009	102240	PbPT3Sc00009_Am_1.192_1	synonymous	Lys	G	G	G	A	G	A	ENA|CDSF01000084|	105894
PbPT3Sc00009	102250	PbPT3Sc00009_Am_1.192_1	synonymous	Arg	T	T	T	C	T	C	ENA|CDSF01000084|	105904
PbPT3Sc00009	102272	PbPT3Sc00009_Am_1.192_1	non-synonymous	Glu/Val	C	C	C	T	C	T	ENA|CDSF01000084|	105926
PbPT3Sc00009	102274	PbPT3Sc00009_Am_1.192_1	non-synonymous	Phe/Val	A	A	A	G	A	G	ENA|CDSF01000084|	105928
PbPT3Sc00009	102289	PbPT3Sc00009_Am_1.192_1	non-synonymous	Ile/Leu	T	T	T	C	T	C	ENA|CDSF01000084|	105943
PbPT3Sc00009	102301	PbPT3Sc00009_Am_1.192_1	synonymous	Val	C	C	C	G	C	G	ENA|CDSF01000084|	105955
PbPT3Sc00009	102331	PbPT3Sc00009_Am_1.192_1	synonymous	Asp	A	A	A	G	A	G	ENA|CDSF01000084|	105985
PbPT3Sc00009	102359	PbPT3Sc00009_Am_1.192_1	synonymous	His	T	T	T	A	T	A	ENA|CDSF01000084|	106013
PbPT3Sc00009	102363	PbPT3Sc00009_Am_1.192_1	non-synonymous	Arg/Ser	G	G	G	C	G	C	ENA|CDSF01000084|	106017
PbPT3Sc00009	102397	PbPT3Sc00009_Am_1.192_1	non-synonymous	Leu/Phe	G	G	G	T	G	T	ENA|CDSF01000084|	106051
PbPT3Sc00009	102487	PbPT3Sc00009_Am_1.192_1	non-synonymous	Thr/Pro	T	T	T	C	T	C	ENA|CDSF01000084|	106141
PbPT3Sc00009	102500	PbPT3Sc00009_Am_1.192_1	non-synonymous	Pro/Arg	A	A	A	G	A	G	ENA|CDSF01000084|	106154
PbPT3Sc00009	102568	inter	N/A	N/A	A	A	A	G	A	G	ENA|CDSF01000084|	106222
PbPT3Sc00009	102569	inter	N/A	N/A	A	A	A	G	A	G	ENA|CDSF01000084|	106223
PbPT3Sc00009	102615	inter	N/A	N/A	G	G	G	A	G	A	ENA|CDSF01000084|	106269
PbPT3Sc00009	102725	inter	N/A	N/A	T	T	T	C	T	C	ENA|CDSF01000084|	106382
PbPT3Sc00009	103299	PbPT3Sc00009_Am_1.199_1	non-synonymous	His/Gln	C	C	C	G	C	G	ENA|CDSF01000084|	106956
PbPT3Sc00009	103322	PbPT3Sc00009_Am_1.199_1	non-synonymous	Ile/Asn	T	T	T	A	T	A	ENA|CDSF01000084|	106979
PbPT3Sc00009	103325	PbPT3Sc00009_Am_1.199_1	non-synonymous	Phe/Ser	T	T	T	C	T	C	ENA|CDSF01000084|	106982
PbPT3Sc00009	103326	PbPT3Sc00009_Am_1.199_1	non-synonymous	Phe/Leu	C	C	C	G	C	G	ENA|CDSF01000084|	106983
PbPT3Sc00009	103563	PbPT3Sc00009_Am_1.199_1	synonymous	Ser	A	A	A	C	A	C	ENA|CDSF01000084|	107220
PbPT3Sc00009	104017	PbPT3Sc00009_Am_1.206_1	synonymous	Gly	C	C	C	T	C	T	ENA|CDSF01000084|	107674
PbPT3Sc00009	104180	PbPT3Sc00009_Am_1.206_1	non-synonymous	Arg/STOP	C	C	C	T	C	T	ENA|CDSF01000084|	107837
PbPT3Sc00009	104183	PbPT3Sc00009_Am_1.206_1	synonymous	Arg	G	G	G	C	G	C	ENA|CDSF01000084|	107840
PbPT3Sc00009	104206	PbPT3Sc00009_Am_1.206_1	synonymous	Leu	C	C	C	T	C	T	ENA|CDSF01000084|	107863
PbPT3Sc00009	104258	PbPT3Sc00009_Am_1.206_1	non-synonymous	Ser/Cys	A	A	A	T	A	T	ENA|CDSF01000084|	107915
PbPT3Sc00009	104285	PbPT3Sc00009_Am_1.206_1	non-synonymous	Ile/Val	A	A	A	G	A	G	ENA|CDSF01000084|	107942
PbPT3Sc00009	104294	PbPT3Sc00009_Am_1.206_1	synonymous	Gln	T	T	T	C	T	C	ENA|CDSF01000084|	107951
PbPT3Sc00009	104327	PbPT3Sc00009_Am_1.206_1	synonymous	Met	G	G	G	A	G	A	ENA|CDSF01000084|	107984
PbPT3Sc00009	104365	PbPT3Sc00009_Am_1.206_1	synonymous	Ala	G	G	G	A	G	A	ENA|CDSF01000084|	108022
PbPT3Sc00009	104667	PbPT3Sc00009_Am_1.206_1	non-synonymous	Tyr/Cys	C	C	C	G	C	G	ENA|CDSF01000084|	108324
PbPT3Sc00009	104794	inter	N/A	N/A	A	A	A	T	A	T	ENA|CDSF01000084|	108451
PbPT3Sc00009	104989	inter	N/A	N/A	C	C	C	G	C	G	ENA|CDSF01000084|	108644
PbPT3Sc00009	105052	inter	N/A	N/A	T	T	T	C	T	C	ENA|CDSF01000084|	108707
PbPT3Sc00009	105092	inter	N/A	N/A	C	C	C	A	C	A	ENA|CDSF01000084|	108747
PbPT3Sc00009	105107	inter	N/A	N/A	C	C	C	T	C	T	ENA|CDSF01000084|	108762
PbPT3Sc00009	105127	inter	N/A	N/A	A	A	A	T	A	T	ENA|CDSF01000084|	108782
PbPT3Sc00009	105176	inter	N/A	N/A	C	C	C	CT	C	T	ENA|CDSF01000084|	108824
PbPT3Sc00009	105177	inter	N/A	N/A	G	G	G	T	G	T	ENA|CDSF01000084|	108825
PbPT3Sc00009	105239	inter	N/A	N/A	G	G	G	A	G	A	ENA|CDSF01000084|	108887
PbPT3Sc00009	105360	inter	N/A	N/A	T	T	T	A	T	A	ENA|CDSF01000084|	109008
PbPT3Sc00009	105361	inter	N/A	N/A	G	G	G	T	G	T	ENA|CDSF01000084|	109009
PbPT3Sc00009	105381	inter	N/A	N/A	CT	CT	CT	CTTT	CT	T	ENA|CDSF01000084|	109030
PbPT3Sc00009	105430	inter	N/A	N/A	C	C	C	T	C	T	ENA|CDSF01000084|	109080
PbPT3Sc00009	105452	inter	N/A	N/A	A	A	A	G	A	G	ENA|CDSF01000084|	109102
PbPT3Sc00009	105480	inter	N/A	N/A	G	G	G	T	G	T	ENA|CDSF01000084|	109130
PbPT3Sc00009	105483	inter	N/A	N/A	A	A	A	T	A	T	ENA|CDSF01000084|	109133
PbPT3Sc00009	105683	PbPT3Sc00009_S_1.243_1	synonymous	Val	A	A	A	G	A	G	ENA|CDSF01000084|	109333
PbPT3Sc00009	105685	PbPT3Sc00009_S_1.243_1	non-synonymous	Arg/Pro	T	T	T	C	T	C	ENA|CDSF01000084|	109335
PbPT3Sc00009	105711	PbPT3Sc00009_S_1.243_1	non-synonymous	Ala/Pro	T	T	T	C	T	C	ENA|CDSF01000084|	109361
PbPT3Sc00009	105843	PbPT3Sc00009_S_1.243_1	non-synonymous	Val/Ile	G	G	G	A	G	A	ENA|CDSF01000084|	109493
PbPT3Sc00009	106166	PbPT3Sc00009_S_1.243_1	synonymous	Val	T	T	T	C	T	C	ENA|CDSF01000084|	109816
PbPT3Sc00009	106170	PbPT3Sc00009_S_1.243_1	non-synonymous	Thr/Pro	G	G	G	C	G	C	ENA|CDSF01000084|	109820
PbPT3Sc00009	106218	PbPT3Sc00009_S_1.243_1	synonymous	Glu	A	A	A	G	A	G	ENA|CDSF01000084|	109868
PbPT3Sc00009	106271	PbPT3Sc00009_S_1.243_1	synonymous	Thr	T	T	T	C	T	C	ENA|CDSF01000084|	109921
PbPT3Sc00009	106319	PbPT3Sc00009_S_1.243_1	synonymous	Ile	T	T	T	C	T	C	ENA|CDSF01000084|	109969
PbPT3Sc00009	106347	PbPT3Sc00009_S_1.243_1	non-synonymous	Asp/Asn	C	C	C	A	C	A	ENA|CDSF01000084|	109997
PbPT3Sc00009	106377	PbPT3Sc00009_S_1.243_1	non-synonymous	Thr/Ala	A	A	A	G	A	G	ENA|CDSF01000084|	110027
PbPT3Sc00009	106541	PbPT3Sc00009_S_1.243_1	non-synonymous	Gly/Trp	C	C	C	T	C	T	ENA|CDSF01000084|	110191
PbPT3Sc00009	106739	PbPT3Sc00009_S_1.243_1	synonymous	Ala	T	T	T	G	T	G	ENA|CDSF01000084|	110389
PbPT3Sc00009	107437	PbPT3Sc00009_S_1.245_1	non-synonymous	Asp/His	G	G	G	C	G	C	ENA|CDSF01000084|	111087
PbPT3Sc00009	107448	PbPT3Sc00009_S_1.245_1	synonymous	Ser	G	G	G	C	G	C	ENA|CDSF01000084|	111098
PbPT3Sc00009	107452	PbPT3Sc00009_S_1.245_1	non-synonymous	Gln/Glu	C	C	C	G	C	G	ENA|CDSF01000084|	111102
PbPT3Sc00009	107470	PbPT3Sc00009_S_1.245_1	non-synonymous	Leu/Val	A	A	A	G	A	G	ENA|CDSF01000084|	111120
PbPT3Sc00009	107485	PbPT3Sc00009_S_1.245_1	non-synonymous	Arg/Trp	G	G	G	T	G	T	ENA|CDSF01000084|	111135
PbPT3Sc00009	107638	PbPT3Sc00009_S_1.245_1	synonymous	Ala	A	A	A	G	A	G	ENA|CDSF01000084|	111288
PbPT3Sc00009	107750	PbPT3Sc00009_S_1.245_1	non-synonymous	Ala/Val	C	C	C	T	C	T	ENA|CDSF01000084|	111400
PbPT3Sc00009	107815	PbPT3Sc00009_S_1.245_1	synonymous	Arg	T	T	T	A	T	A	ENA|CDSF01000084|	111465
PbPT3Sc00009	107854	PbPT3Sc00009_S_1.245_1	non-synonymous	Thr/Pro	T	T	T	C	T	C	ENA|CDSF01000084|	111504
PbPT3Sc00009	107915	PbPT3Sc00009_S_1.245_1	Non-CDS	N/A	T	T	T	C	T	C	ENA|CDSF01000084|	111565
PbPT3Sc00009	108021	PbPT3Sc00009_S_1.245_1	non-synonymous	Met/Val	A	A	A	G	A	G	ENA|CDSF01000084|	111671
PbPT3Sc00009	108212	PbPT3Sc00009_S_1.245_1	non-synonymous	Ser/Pro	T	T	T	C	T	C	ENA|CDSF01000084|	111862
PbPT3Sc00009	108260	PbPT3Sc00009_S_1.245_1	non-synonymous	Asn/Asp	C	C	C	G	C	G	ENA|CDSF01000084|	111910
PbPT3Sc00009	108672	PbPT3Sc00009_S_1.245_1	non-synonymous	Arg/Gly	A	A	A	G	A	G	ENA|CDSF01000084|	112322
PbPT3Sc00009	108708	PbPT3Sc00009_S_1.245_1	Non-CDS	N/A	T	T	T	C	T	C	ENA|CDSF01000084|	112358
PbPT3Sc00009	108774	PbPT3Sc00009_S_1.245_1	synonymous	Ala	C	C	C	G	C	G	ENA|CDSF01000084|	112424
PbPT3Sc00009	108832	inter	N/A	N/A	T	T	T	G	T	G	ENA|CDSF01000084|	112482
PbPT3Sc00009	109098	PbPT3Sc00009_Sm_1.256_1	synonymous	Leu	A	A	A	C	A	C	ENA|CDSF01000084|	112748
PbPT3Sc00009	109127	PbPT3Sc00009_Sm_1.256_1	synonymous	Ser	T	T	T	C	T	C	ENA|CDSF01000084|	112777
PbPT3Sc00009	109146	PbPT3Sc00009_Sm_1.256_1	non-synonymous	Ala/Ser	A	A	A	T	A	T	ENA|CDSF01000084|	112796
PbPT3Sc00009	109241	PbPT3Sc00009_Sm_1.256_1	synonymous	Phe	A	A	A	C	A	C	ENA|CDSF01000084|	112891
PbPT3Sc00009	110751	PbPT3Sc00009_Sm_1.256_1	non-synonymous	Ile/Val	C	C	C	G	C	G	ENA|CDSF01000084|	114401
PbPT3Sc00009	110771	PbPT3Sc00009_Sm_1.256_1	synonymous	Phe	C	C	C	T	C	T	ENA|CDSF01000084|	114421
PbPT3Sc00009	110802	PbPT3Sc00009_Sm_1.256_1	non-synonymous	Ile/Phe	A	A	A	T	A	T	ENA|CDSF01000084|	114452
PbPT3Sc00009	111617	PbPT3Sc00009_Sm_1.256_1	synonymous	Val	A	A	A	G	A	G	ENA|CDSF01000084|	115267
PbPT3Sc00009	111675	PbPT3Sc00009_Sm_1.256_1	non-synonymous	Lys/STOP	C	C	C	T	C	T	ENA|CDSF01000084|	115325
PbPT3Sc00009	111874	inter	N/A	N/A	C	C	C	T	C	T	ENA|CDSF01000084|	115564
PbPT3Sc00009	111915	inter	N/A	N/A	T	T	T	A	T	A	ENA|CDSF01000084|	115606
PbPT3Sc00009	112103	inter	N/A	N/A	TA	TA	TA	TAA	TA	A	ENA|CDSF01000084|	115800
PbPT3Sc00009	112303	PbPT3Sc00009_S_1.341_1	Non-CDS	N/A	T	T	T	A	T	A	ENA|CDSF01000084|	116000
PbPT3Sc00009	112357	PbPT3Sc00009_S_1.341_1	Non-CDS	N/A	T	T	T	C	T	C	ENA|CDSF01000084|	116054
PbPT3Sc00009	112394	PbPT3Sc00009_S_1.341_1	Non-CDS	N/A	G	G	G	C	G	C	ENA|CDSF01000084|	116091
PbPT3Sc00009	112403	PbPT3Sc00009_S_1.341_1	Non-CDS	N/A	G	G	G	C	G	C	ENA|CDSF01000084|	116100
PbPT3Sc00009	112449	PbPT3Sc00009_S_1.341_1	Non-CDS	N/A	T	T	T	C	T	C	ENA|CDSF01000084|	116146
PbPT3Sc00009	112551	PbPT3Sc00009_S_1.341_1	Non-CDS	N/A	T	T	T	G	T	G	ENA|CDSF01000084|	116248
PbPT3Sc00009	112699	PbPT3Sc00009_S_1.341_1	synonymous	Ile	T	T	T	C	T	C	ENA|CDSF01000084|	116396
PbPT3Sc00009	112896	PbPT3Sc00009_S_1.341_1	synonymous	Leu	A	A	A	G	A	G	ENA|CDSF01000084|	116593
PbPT3Sc00009	112913	PbPT3Sc00009_S_1.341_1	non-synonymous	Ser/Asn	G	G	G	A	G	A	ENA|CDSF01000084|	116610
PbPT3Sc00009	112941	PbPT3Sc00009_S_1.341_1	synonymous	Arg	A	A	A	G	A	G	ENA|CDSF01000084|	116638
PbPT3Sc00009	113240	PbPT3Sc00009_S_1.341_1	non-synonymous	Thr/Lys	C	C	C	A	C	A	ENA|CDSF01000084|	116937
PbPT3Sc00009	145135	PbPT3Sc00009_S_1.353_1	synonymous	Leu	T	T	T	C	T	C	ENA|CDSF01000084|	148858
PbPT3Sc00009	145855	PbPT3Sc00009_S_1.353_1	Non-CDS	N/A	C	C	C	A	C	A	ENA|CDSF01000084|	149578
PbPT3Sc00009	145856	PbPT3Sc00009_S_1.353_1	Non-CDS	N/A	A	A	A	G	A	G	ENA|CDSF01000084|	149579
PbPT3Sc00009	145953	PbPT3Sc00009_S_1.353_1	Non-CDS	N/A	A	A	A	G	A	G	ENA|CDSF01000084|	149676
PbPT3Sc00009	146167	PbPT3Sc00009_S_1.353_1	non-synonymous	Leu/Val	A	A	A	G	A	G	ENA|CDSF01000084|	149890
PbPT3Sc00009	146320	PbPT3Sc00009_S_1.353_1	synonymous	Thr	G	G	G	A	G	A	ENA|CDSF01000084|	150043
PbPT3Sc00009	146399	PbPT3Sc00009_S_1.353_1	Non-CDS	N/A	T	T	T	C	T	C	ENA|CDSF01000084|	150122
PbPT3Sc00009	146413	PbPT3Sc00009_S_1.353_1	Non-CDS	N/A	C	C	C	G	C	G	ENA|CDSF01000084|	150136
PbPT3Sc00009	146414	PbPT3Sc00009_S_1.353_1	Non-CDS	N/A	C	C	C	T	C	T	ENA|CDSF01000084|	150137
PbPT3Sc00009	146480	PbPT3Sc00009_S_1.353_1	non-synonymous	Leu/Met	C	C	C	A	C	A	ENA|CDSF01000084|	150203
PbPT3Sc00009	146591	PbPT3Sc00009_S_1.353_1	non-synonymous	Gly/Arg	T	T	T	C	T	C	ENA|CDSF01000084|	150314
PbPT3Sc00009	146625	PbPT3Sc00009_S_1.353_1	Non-CDS	N/A	G	G	G	C	G	C	ENA|CDSF01000084|	150348
PbPT3Sc00009	146633	PbPT3Sc00009_S_1.353_1	Non-CDS	N/A	C	C	C	T	C	T	ENA|CDSF01000084|	150356
PbPT3Sc00009	147158	PbPT3Sc00009_S_1.353_1	non-synonymous	Leu/Val	A	A	A	G	A	G	ENA|CDSF01000084|	150881
PbPT3Sc00009	147360	PbPT3Sc00009_S_1.353_1	non-synonymous	Ser/Arg	A	A	A	C	A	C	ENA|CDSF01000084|	151083
PbPT3Sc00009	147420	PbPT3Sc00009_S_1.353_1	non-synonymous	Lys/Glu	A	A	A	G	A	G	ENA|CDSF01000084|	151143
PbPT3Sc00009	147442	PbPT3Sc00009_S_1.353_1	Non-CDS	N/A	G	G	G	A	G	A	ENA|CDSF01000084|	151165
PbPT3Sc00009	147449	PbPT3Sc00009_S_1.353_1	Non-CDS	N/A	T	T	T	A	T	A	ENA|CDSF01000084|	151172
PbPT3Sc00009	147456	PbPT3Sc00009_S_1.353_1	Non-CDS	N/A	C	C	C	T	C	T	ENA|CDSF01000084|	151179
PbPT3Sc00009	147895	PbPT3Sc00009_S_1.353_1	synonymous	Leu	T	T	T	C	T	C	ENA|CDSF01000084|	151618
PbPT3Sc00009	148153	PbPT3Sc00009_S_1.353_1	synonymous	Gly	C	C	C	G	C	G	ENA|CDSF01000084|	151876
PbPT3Sc00009	164443	PbPT3Sc00009_Am_1.149_1	Non-CDS	N/A	T	T	T	A	T	A	ENA|CDSF01000084|	168349
PbPT3Sc00009	239652	inter	N/A	N/A	C	C	C	T	C	T	ENA|CDSF01000084|	243885
PbPT3Sc00009	241553	inter	N/A	N/A	A	A	A	G	A	G	ENA|CDSF01000084|	245786
PbPT3Sc00009	244619	PbPT3Sc00009_Am_2.137_1	Non-CDS	N/A	T	T	T	G	T	G	ENA|CDSF01000084|	248154
PbPT3Sc00009	244807	PbPT3Sc00009_Am_2.137_1	Non-CDS	N/A	A	A	A	G	A	G	ENA|CDSF01000084|	248342
PbPT3Sc00009	244821	PbPT3Sc00009_Am_2.137_1	Non-CDS	N/A	C	C	C	G	C	G	ENA|CDSF01000084|	248356
PbPT3Sc00009	244822	PbPT3Sc00009_Am_2.137_1	Non-CDS	N/A	G	G	G	C	G	C	ENA|CDSF01000084|	248357
PbPT3Sc00009	244877	PbPT3Sc00009_Am_2.137_1	Indel-in-exon	N/A	T	T	T	TTG	T	T	ENA|CDSF01000084|	248413
PbPT3Sc00009	244885	PbPT3Sc00009_Am_2.137_1	non-synonymous	Met/Leu	A	A	A	T	A	T	ENA|CDSF01000084|	248422
PbPT3Sc00009	245094	PbPT3Sc00009_Am_2.137_1	synonymous	Leu	T	T	T	C	T	C	ENA|CDSF01000084|	248631
PbPT3Sc00009	245212	PbPT3Sc00009_Am_2.137_1	non-synonymous	Val/Ile	G	G	G	A	G	A	ENA|CDSF01000084|	248749
PbPT3Sc00009	245262	PbPT3Sc00009_Am_2.137_1	synonymous	Asn	C	C	C	T	C	T	ENA|CDSF01000084|	248799
PbPT3Sc00009	245705	PbPT3Sc00009_Am_2.137_1	Non-CDS	N/A	C	C	C	T	C	T	ENA|CDSF01000084|	249242
PbPT3Sc00009	245776	PbPT3Sc00009_Am_2.137_1	Non-CDS	N/A	T	T	T	C	T	C	ENA|CDSF01000084|	249313
PbPT3Sc00009	245778	PbPT3Sc00009_Am_2.137_1	Non-CDS	N/A	G	G	G	A	G	A	ENA|CDSF01000084|	249315
PbPT3Sc00009	245802	PbPT3Sc00009_Am_2.137_1	Non-CDS	N/A	A	A	A	G	A	G	ENA|CDSF01000084|	249339
PbPT3Sc00009	245920	PbPT3Sc00009_Am_2.137_1	synonymous	Glu	G	G	G	A	G	A	ENA|CDSF01000084|	249457
PbPT3Sc00009	245989	PbPT3Sc00009_Am_2.137_1	synonymous	Leu	G	G	G	A	G	A	ENA|CDSF01000084|	249526
PbPT3Sc00009	245992	PbPT3Sc00009_Am_2.137_1	synonymous	Thr	A	A	A	C	A	C	ENA|CDSF01000084|	249529
PbPT3Sc00009	246021	PbPT3Sc00009_Am_2.137_1	non-synonymous	Lys/Arg	A	A	A	G	A	G	ENA|CDSF01000084|	249558
PbPT3Sc00009	246061	PbPT3Sc00009_Am_2.137_1	non-synonymous	Gln/His	A	A	A	T	A	T	ENA|CDSF01000084|	249598
PbPT3Sc00009	246085	PbPT3Sc00009_Am_2.137_1	synonymous	Lys	G	G	G	A	G	A	ENA|CDSF01000084|	249622
PbPT3Sc00009	246166	PbPT3Sc00009_Am_2.137_1	synonymous	Pro	G	G	G	A	G	A	ENA|CDSF01000084|	249703
PbPT3Sc00009	246176	PbPT3Sc00009_Am_2.137_1	synonymous	Arg	C	C	C	A	C	A	ENA|CDSF01000084|	249713
PbPT3Sc00009	246223	PbPT3Sc00009_Am_2.137_1	synonymous	Ala	T	T	T	A	T	A	ENA|CDSF01000084|	249760
PbPT3Sc00009	246224	PbPT3Sc00009_Am_2.137_1	non-synonymous	Ala/Thr	G	G	G	A	G	A	ENA|CDSF01000084|	249761
PbPT3Sc00009	246304	PbPT3Sc00009_Am_2.137_1	synonymous	Ala	A	A	A	G	A	G	ENA|CDSF01000084|	249841
PbPT3Sc00009	246439	inter	N/A	N/A	G	G	G	A	G	A	ENA|CDSF01000084|	249975
PbPT3Sc00009	246440	inter	N/A	N/A	C	C	C	T	C	T	ENA|CDSF01000084|	249976
PbPT3Sc00009	246458	inter	N/A	N/A	T	T	T	A	T	A	ENA|CDSF01000084|	249994
PbPT3Sc00009	246474	inter	N/A	N/A	C	C	C	T	C	T	ENA|CDSF01000084|	250010
PbPT3Sc00009	246482	inter	N/A	N/A	T	T	T	C	T	C	ENA|CDSF01000084|	250018
PbPT3Sc00009	246605	inter	N/A	N/A	T	T	T	C	T	C	ENA|CDSF01000084|	250150
PbPT3Sc00009	246622	inter	N/A	N/A	C	C	C	A	C	A	ENA|CDSF01000084|	250167
PbPT3Sc00009	246634	inter	N/A	N/A	G	G	G	A	G	A	ENA|CDSF01000084|	250179
PbPT3Sc00009	246655	inter	N/A	N/A	G	G	G	A	G	A	ENA|CDSF01000084|	250200
PbPT3Sc00009	246663	inter	N/A	N/A	GGCTAG	GGCTAG	GGCTAG	GGCTAGCTAG	GGCTAG	G	ENA|CDSF01000084|	250209
PbPT3Sc00009	246681	inter	N/A	N/A	A	A	A	G	A	G	ENA|CDSF01000084|	250230
PbPT3Sc00009	246707	inter	N/A	N/A	A	A	A	G	A	G	ENA|CDSF01000084|	250256
PbPT3Sc00009	246825	inter	N/A	N/A	G	G	G	A	G	A	ENA|CDSF01000084|	250391
PbPT3Sc00009	246971	inter	N/A	N/A	A	A	A	G	A	G	ENA|CDSF01000084|	250537
PbPT3Sc00009	247109	PbPT3Sc00009_Am_2.141_1	non-synonymous	Gly/STOP	G	G	G	T	G	T	ENA|CDSF01000084|	250675
PbPT3Sc00009	247384	PbPT3Sc00009_Am_2.141_1	synonymous	Leu	T	T	T	C	T	C	ENA|CDSF01000084|	250950
PbPT3Sc00009	247385	PbPT3Sc00009_Am_2.141_1	non-synonymous	Thr/Ser	G	G	G	T	G	T	ENA|CDSF01000084|	250951
PbPT3Sc00009	247414	PbPT3Sc00009_Am_2.141_1	synonymous	Ala	G	G	G	T	G	T	ENA|CDSF01000084|	250980
PbPT3Sc00009	247446	PbPT3Sc00009_Am_2.141_1	non-synonymous	Phe/Tyr	C	C	C	A	C	A	ENA|CDSF01000084|	251012
PbPT3Sc00009	247517	PbPT3Sc00009_Am_2.141_1	synonymous	Arg	T	T	T	C	T	C	ENA|CDSF01000084|	251083
PbPT3Sc00009	247719	PbPT3Sc00009_Am_2.141_1	non-synonymous	Leu/Trp	A	A	A	G	A	G	ENA|CDSF01000084|	251285
PbPT3Sc00009	247726	PbPT3Sc00009_Am_2.141_1	synonymous	Asn	G	G	G	T	G	T	ENA|CDSF01000084|	251292
PbPT3Sc00009	247841	PbPT3Sc00009_Am_2.141_1	non-synonymous	Pro/Thr	G	G	G	A	G	A	ENA|CDSF01000084|	251407
PbPT3Sc00009	248107	PbPT3Sc00009_Am_2.141_1	synonymous	Ala	A	A	A	C	A	C	ENA|CDSF01000084|	251673
PbPT3Sc00009	248111	PbPT3Sc00009_Am_2.141_1	non-synonymous	Glu/STOP	A	A	A	T	A	T	ENA|CDSF01000084|	251677
PbPT3Sc00009	248132	PbPT3Sc00009_Am_2.141_1	non-synonymous	Thr/Ser	C	C	C	T	C	T	ENA|CDSF01000084|	251698
PbPT3Sc00009	248524	PbPT3Sc00009_Am_2.141_1	synonymous	Pro	C	C	C	G	C	G	ENA|CDSF01000084|	252090
PbPT3Sc00009	248665	PbPT3Sc00009_Am_2.141_1	synonymous	Leu	A	A	A	T	A	T	ENA|CDSF01000084|	252231
PbPT3Sc00009	248934	PbPT3Sc00009_Am_2.141_1	non-synonymous	Ala/Gly	A	A	A	G	A	G	ENA|CDSF01000084|	252500
PbPT3Sc00009	248969	PbPT3Sc00009_Am_2.141_1	non-synonymous	Asn/Tyr	C	C	C	T	C	T	ENA|CDSF01000084|	252535
PbPT3Sc00009	249086	PbPT3Sc00009_Am_2.141_1	non-synonymous	Arg/Gly	T	T	T	G	T	G	ENA|CDSF01000084|	252652
PbPT3Sc00009	249142	PbPT3Sc00009_Am_2.141_1	synonymous	Ser	G	G	G	C	G	C	ENA|CDSF01000084|	252708
PbPT3Sc00009	249191	PbPT3Sc00009_Am_2.141_1	non-synonymous	Arg/Gly	T	T	T	G	T	G	ENA|CDSF01000084|	252757
PbPT3Sc00009	249207	PbPT3Sc00009_Am_2.141_1	non-synonymous	Pro/Gln	G	G	G	A	G	A	ENA|CDSF01000084|	252773
PbPT3Sc00009	249217	PbPT3Sc00009_Am_2.141_1	synonymous	Tyr	T	T	T	C	T	C	ENA|CDSF01000084|	252783
PbPT3Sc00009	249223	PbPT3Sc00009_Am_2.141_1	non-synonymous	Leu/Phe	C	C	C	T	C	T	ENA|CDSF01000084|	252789
PbPT3Sc00009	249310	PbPT3Sc00009_Am_2.141_1	synonymous	Leu	T	T	T	C	T	C	ENA|CDSF01000084|	252876
PbPT3Sc00009	249395	PbPT3Sc00009_Am_2.141_1	non-synonymous	His/Asp	C	C	C	G	C	G	ENA|CDSF01000084|	252961
PbPT3Sc00009	249406	PbPT3Sc00009_Am_2.141_1	synonymous	Leu	T	T	T	C	T	C	ENA|CDSF01000084|	252972
PbPT3Sc00009	249435	PbPT3Sc00009_Am_2.141_1	non-synonymous	Gly/Asp	G	G	G	A	G	A	ENA|CDSF01000084|	253001
PbPT3Sc00009	249518	PbPT3Sc00009_Am_2.141_1	non-synonymous	Gly/Ser	G	G	G	A	G	A	ENA|CDSF01000084|	253084
PbPT3Sc00009	249638	PbPT3Sc00009_Am_2.141_1	synonymous	Leu	C	C	C	T	C	T	ENA|CDSF01000084|	253204
PbPT3Sc00009	250081	inter	N/A	N/A	C	C	C	T	C	T	ENA|CDSF01000084|	253647
PbPT3Sc00009	250602	PbPT3Sc00009_Am_2.145_1	non-synonymous	Val/Ile	G	G	G	A	G	A	ENA|CDSF01000084|	254168
PbPT3Sc00009	250674	PbPT3Sc00009_Am_2.145_1	non-synonymous	Ala/Thr	C	C	C	A	C	A	ENA|CDSF01000084|	254240
PbPT3Sc00009	250734	PbPT3Sc00009_Am_2.145_1	non-synonymous	Arg/Cys	C	C	C	T	C	T	ENA|CDSF01000084|	254300
PbPT3Sc00009	250812	PbPT3Sc00009_Am_2.145_1	non-synonymous	Ser/Pro	T	T	T	C	T	C	ENA|CDSF01000084|	254378
PbPT3Sc00009	250854	PbPT3Sc00009_Am_2.145_1	non-synonymous	Ala/Ser	C	C	C	T	C	T	ENA|CDSF01000084|	254420
PbPT3Sc00009	250863	PbPT3Sc00009_Am_2.145_1	non-synonymous	Ser/Thr	G	G	G	A	G	A	ENA|CDSF01000084|	254429
PbPT3Sc00009	250947	PbPT3Sc00009_Am_2.145_1	synonymous	Gln	T	T	T	C	T	C	ENA|CDSF01000084|	254513
PbPT3Sc00009	251037	PbPT3Sc00009_Am_2.145_1	non-synonymous	Glu/Gln	T	T	T	C	T	C	ENA|CDSF01000084|	254603
PbPT3Sc00009	251838	PbPT3Sc00009_Am_2.145_1	non-synonymous	Thr/Pro	G	G	G	C	G	C	ENA|CDSF01000084|	255404
PbPT3Sc00009	252063	PbPT3Sc00009_Am_2.145_1	synonymous	Gly	A	A	A	G	A	G	ENA|CDSF01000084|	255629
PbPT3Sc00009	252281	PbPT3Sc00009_Am_2.145_1	synonymous	Gly	A	A	A	T	A	T	ENA|CDSF01000084|	255847
PbPT3Sc00009	252570	PbPT3Sc00009_Am_2.145_1	non-synonymous	Gly/Arg	C	C	C	A	C	A	ENA|CDSF01000084|	256136
PbPT3Sc00009	253266	PbPT3Sc00009_Am_2.145_1	non-synonymous	Lys/Gln	T	T	T	C	T	C	ENA|CDSF01000084|	256832
PbPT3Sc00009	253296	PbPT3Sc00009_Am_2.145_1	non-synonymous	Gln/Glu	A	A	A	G	A	G	ENA|CDSF01000084|	256862
PbPT3Sc00009	253443	PbPT3Sc00009_Am_2.145_1	non-synonymous	Val/Leu	G	G	G	C	G	C	ENA|CDSF01000084|	257009
PbPT3Sc00009	253821	PbPT3Sc00009_Am_2.145_1	non-synonymous	Thr/Pro	T	T	T	C	T	C	ENA|CDSF01000084|	257387
PbPT3Sc00009	253959	PbPT3Sc00009_Am_2.145_1	non-synonymous	Gly/Arg	C	C	C	A	C	A	ENA|CDSF01000084|	257525
PbPT3Sc00009	254037	PbPT3Sc00009_Am_2.145_1	non-synonymous	Ser/Gly	A	A	A	G	A	G	ENA|CDSF01000084|	257603
PbPT3Sc00009	254070	PbPT3Sc00009_Am_2.145_1	non-synonymous	Trp/Arg	G	G	G	C	G	C	ENA|CDSF01000084|	257636
PbPT3Sc00009	254133	PbPT3Sc00009_Am_2.145_1	non-synonymous	Gly/Arg	T	T	T	C	T	C	ENA|CDSF01000084|	257699
PbPT3Sc00009	254271	PbPT3Sc00009_Am_2.145_1	non-synonymous	Ala/Pro	T	T	T	C	T	C	ENA|CDSF01000084|	257837
PbPT3Sc00009	254319	PbPT3Sc00009_Am_2.145_1	non-synonymous	Ile/Phe	C	C	C	T	C	T	ENA|CDSF01000084|	257885
PbPT3Sc00009	254812	inter	N/A	N/A	T	T	T	C	T	C	ENA|CDSF01000084|	258378
PbPT3Sc00009	254840	PbPT3Sc00009_Am_2.149_1	non-synonymous	Met/Val	A	A	A	G	A	G	ENA|CDSF01000084|	258406
PbPT3Sc00009	254885	PbPT3Sc00009_Am_2.149_1	synonymous	Leu	C	C	C	T	C	T	ENA|CDSF01000084|	258451
PbPT3Sc00009	254942	PbPT3Sc00009_Am_2.149_1	non-synonymous	Asn/Tyr	C	C	C	T	C	T	ENA|CDSF01000084|	258508
PbPT3Sc00009	255014	PbPT3Sc00009_Am_2.149_1	synonymous	Phe	C	C	C	T	C	T	ENA|CDSF01000084|	258580
PbPT3Sc00009	255732	PbPT3Sc00009_Am_2.149_1	non-synonymous	Leu/His	G	G	G	A	G	A	ENA|CDSF01000084|	259298
PbPT3Sc00009	255747	PbPT3Sc00009_Am_2.149_1	non-synonymous	Gly/Ala	T	T	T	C	T	C	ENA|CDSF01000084|	259313
PbPT3Sc00009	255761	PbPT3Sc00009_Am_2.149_1	non-synonymous	Leu/Val	A	A	A	G	A	G	ENA|CDSF01000084|	259327
PbPT3Sc00009	255773	PbPT3Sc00009_Am_2.149_1	non-synonymous	Arg/Ser	G	G	G	A	G	A	ENA|CDSF01000084|	259339
PbPT3Sc00009	255795	PbPT3Sc00009_Am_2.149_1	synonymous	Val	G	G	G	T	G	T	ENA|CDSF01000084|	259361
PbPT3Sc00009	255885	PbPT3Sc00009_Am_2.149_1	synonymous	Tyr	C	C	C	A	C	A	ENA|CDSF01000084|	259451
PbPT3Sc00009	255908	PbPT3Sc00009_Am_2.149_1	synonymous	Leu	C	C	C	T	C	T	ENA|CDSF01000084|	259474
PbPT3Sc00009	255917	PbPT3Sc00009_Am_2.149_1	non-synonymous	Asp/Asn	G	G	G	A	G	A	ENA|CDSF01000084|	259483
PbPT3Sc00009	255918	PbPT3Sc00009_Am_2.149_1	non-synonymous	Asp/Ala	A	A	A	C	A	C	ENA|CDSF01000084|	259484
PbPT3Sc00009	255930	PbPT3Sc00009_Am_2.149_1	non-synonymous	Glu/Ala	G	G	G	C	G	C	ENA|CDSF01000084|	259496
PbPT3Sc00009	255989	PbPT3Sc00009_Am_2.149_1	non-synonymous	Tyr/His	A	A	A	C	A	C	ENA|CDSF01000084|	259555
PbPT3Sc00009	256016	PbPT3Sc00009_Am_2.149_1	non-synonymous	Ala/Ser	C	C	C	T	C	T	ENA|CDSF01000084|	259582
PbPT3Sc00009	256046	PbPT3Sc00009_Am_2.149_1	non-synonymous	Tyr/Asp	C	C	C	G	C	G	ENA|CDSF01000084|	259612
PbPT3Sc00009	256094	PbPT3Sc00009_Am_2.149_1	non-synonymous	Lys/Glu	C	C	C	G	C	G	ENA|CDSF01000084|	259660
PbPT3Sc00009	256114	PbPT3Sc00009_Am_2.149_1	Non-CDS	N/A	A	A	A	G	A	G	ENA|CDSF01000084|	259680
PbPT3Sc00009	256131	PbPT3Sc00009_Am_2.149_1	Non-CDS	N/A	T	T	T	G	T	G	ENA|CDSF01000084|	259697
PbPT3Sc00009	256135	PbPT3Sc00009_Am_2.149_1	Non-CDS	N/A	G	G	G	A	G	A	ENA|CDSF01000084|	259701
PbPT3Sc00009	256138	PbPT3Sc00009_Am_2.149_1	Non-CDS	N/A	A	A	A	G	A	G	ENA|CDSF01000084|	259704
PbPT3Sc00009	256245	PbPT3Sc00009_Am_2.149_1	non-synonymous	Arg/Ser	C	C	C	A	C	A	ENA|CDSF01000084|	259811
PbPT3Sc00009	256362	PbPT3Sc00009_Am_2.149_1	non-synonymous	Trp/Arg	G	G	G	C	G	C	ENA|CDSF01000084|	259928
PbPT3Sc00009	256422	PbPT3Sc00009_Am_2.149_1	non-synonymous	Ile/Leu	T	T	T	C	T	C	ENA|CDSF01000084|	259988
PbPT3Sc00009	257069	PbPT3Sc00009_Am_2.149_1	non-synonymous	Leu/Val	A	A	A	G	A	G	ENA|CDSF01000084|	260635
PbPT3Sc00009	257204	PbPT3Sc00009_Am_2.149_1	synonymous	Ala	A	A	A	G	A	G	ENA|CDSF01000084|	260770
PbPT3Sc00009	257373	PbPT3Sc00009_Am_2.149_1	non-synonymous	Gly/Ala	T	T	T	C	T	C	ENA|CDSF01000084|	260939
PbPT3Sc00009	257408	PbPT3Sc00009_Am_2.149_1	synonymous	Val	T	T	T	G	T	G	ENA|CDSF01000084|	260974
PbPT3Sc00009	257435	PbPT3Sc00009_Am_2.149_1	non-synonymous	Asp/Tyr	C	C	C	T	C	T	ENA|CDSF01000084|	261001
PbPT3Sc00009	257462	PbPT3Sc00009_Am_2.149_1	synonymous	Asp	A	A	A	G	A	G	ENA|CDSF01000084|	261028
PbPT3Sc00009	257465	PbPT3Sc00009_Am_2.149_1	non-synonymous	Ser/Gly	T	T	T	G	T	G	ENA|CDSF01000084|	261031
PbPT3Sc00009	257468	PbPT3Sc00009_Am_2.149_1	non-synonymous	Ala/Pro	A	A	A	C	A	C	ENA|CDSF01000084|	261034
PbPT3Sc00009	257471	PbPT3Sc00009_Am_2.149_1	non-synonymous	Ser/Arg	T	T	T	C	T	C	ENA|CDSF01000084|	261037
PbPT3Sc00009	257480	PbPT3Sc00009_Am_2.149_1	non-synonymous	Lys/Glu	A	A	A	G	A	G	ENA|CDSF01000084|	261046
PbPT3Sc00009	257528	PbPT3Sc00009_Am_2.149_1	non-synonymous	Thr/Ala	C	C	C	G	C	G	ENA|CDSF01000084|	261094
PbPT3Sc00009	257543	PbPT3Sc00009_Am_2.149_1	non-synonymous	Val/Met	T	T	T	A	T	C	ENA|CDSF01000084|	261109
PbPT3Sc00009	257552	PbPT3Sc00009_Am_2.149_1	non-synonymous	Gly/STOP	C	C	C	T	C	T	ENA|CDSF01000084|	261118
PbPT3Sc00009	257569	PbPT3Sc00009_Am_2.149_1	synonymous	Thr	T	T	T	G	T	G	ENA|CDSF01000084|	261135
PbPT3Sc00009	257684	PbPT3Sc00009_Am_2.149_1	synonymous	Thr	T	T	T	A	T	A	ENA|CDSF01000084|	261250
PbPT3Sc00009	257689	PbPT3Sc00009_Am_2.149_1	synonymous	Ala	A	A	A	G	A	G	ENA|CDSF01000084|	261255
PbPT3Sc00009	257838	PbPT3Sc00009_Am_2.149_1	Non-CDS	N/A	A	A	A	C	A	C	ENA|CDSF01000084|	261396
PbPT3Sc00009	259222	PbPT3Sc00009_Am_2.149_1	non-synonymous	Cys/Gly	C	C	C	G	C	G	ENA|CDSF01000084|	262779
PbPT3Sc00009	259280	PbPT3Sc00009_Am_2.149_1	non-synonymous	His/Leu	C	C	C	T	C	T	ENA|CDSF01000084|	262834
PbPT3Sc00009	259911	inter	N/A	N/A	G	G	G	A	G	A	ENA|CDSF01000084|	263465
PbPT3Sc00009	259935	inter	N/A	N/A	T	T	T	C	T	C	ENA|CDSF01000084|	263489
PbPT3Sc00009	259944	inter	N/A	N/A	A	A	A	T	A	T	ENA|CDSF01000084|	263498
PbPT3Sc00009	259957	inter	N/A	N/A	C	C	C	A	C	A	ENA|CDSF01000084|	263511
PbPT3Sc00009	259982	inter	N/A	N/A	G	G	G	T	G	T	ENA|CDSF01000084|	263536
PbPT3Sc00009	259985	inter	N/A	N/A	T	T	T	A	T	A	ENA|CDSF01000084|	263539
PbPT3Sc00009	259997	inter	N/A	N/A	T	T	T	C	T	C	ENA|CDSF01000084|	263551
PbPT3Sc00009	260048	inter	N/A	N/A	T	T	T	C	T	C	ENA|CDSF01000084|	263602
PbPT3Sc00009	261356	PbPT3Sc00009_Am_2.153_1	non-synonymous	His/Gln	A	A	A	G	A	G	ENA|CDSF01000084|	264907
PbPT3Sc00009	261708	PbPT3Sc00009_Am_2.153_1	synonymous	Glu	A	A	A	G	A	G	ENA|CDSF01000084|	265259
PbPT3Sc00009	262245	PbPT3Sc00009_Am_2.153_1	non-synonymous	Arg/Cys	G	G	G	T	G	T	ENA|CDSF01000084|	265796
PbPT3Sc00009	262525	PbPT3Sc00009_Am_2.153_1	non-synonymous	Asp/Ala	T	T	T	C	T	C	ENA|CDSF01000084|	266076
PbPT3Sc00009	262549	PbPT3Sc00009_Am_2.153_1	synonymous	Ala	T	T	T	C	T	C	ENA|CDSF01000084|	266100
PbPT3Sc00009	262578	PbPT3Sc00009_Am_2.153_1	non-synonymous	Ala/Thr	C	C	C	A	C	A	ENA|CDSF01000084|	266129
PbPT3Sc00009	262604	PbPT3Sc00009_Am_2.153_1	synonymous	Val	G	G	G	A	G	A	ENA|CDSF01000084|	266155
PbPT3Sc00009	262672	PbPT3Sc00009_Am_2.153_1	synonymous	Asp	G	G	G	A	G	A	ENA|CDSF01000084|	266223
PbPT3Sc00009	262675	PbPT3Sc00009_Am_2.153_1	synonymous	Ile	A	A	A	T	A	T	ENA|CDSF01000084|	266226
PbPT3Sc00009	262728	PbPT3Sc00009_Am_2.153_1	synonymous	Asp	T	T	T	G	T	G	ENA|CDSF01000084|	266279
PbPT3Sc00009	262740	PbPT3Sc00009_Am_2.153_1	synonymous	Asp	A	A	A	G	A	G	ENA|CDSF01000084|	266291
PbPT3Sc00009	262770	PbPT3Sc00009_Am_2.153_1	non-synonymous	Asn/Tyr	C	C	C	T	C	T	ENA|CDSF01000084|	266321
PbPT3Sc00009	262775	PbPT3Sc00009_Am_2.153_1	synonymous	Val	T	T	T	C	T	C	ENA|CDSF01000084|	266326
PbPT3Sc00009	262782	PbPT3Sc00009_Am_2.153_1	non-synonymous	Thr/Ala	A	A	A	G	A	G	ENA|CDSF01000084|	266333
PbPT3Sc00009	262785	PbPT3Sc00009_Am_2.153_1	non-synonymous	Thr/Ala	T	T	T	G	T	G	ENA|CDSF01000084|	266336
PbPT3Sc00009	262798	PbPT3Sc00009_Am_2.153_1	synonymous	Ser	T	T	T	C	T	C	ENA|CDSF01000084|	266349
PbPT3Sc00009	262827	PbPT3Sc00009_Am_2.153_1	synonymous	Val	C	C	C	G	C	G	ENA|CDSF01000084|	266378
PbPT3Sc00009	262859	PbPT3Sc00009_Am_2.153_1	synonymous	Asp	G	G	G	T	G	C	ENA|CDSF01000084|	266410
PbPT3Sc00009	262872	PbPT3Sc00009_Am_2.153_1	non-synonymous	Gly/Cys	C	C	C	T	C	T	ENA|CDSF01000084|	266423
PbPT3Sc00009	263108	PbPT3Sc00009_Am_2.153_1	non-synonymous	Phe/Leu	C	C	C	A	C	A	ENA|CDSF01000084|	266659
PbPT3Sc00009	263115	PbPT3Sc00009_Am_2.153_1	synonymous	Gln	T	T	T	C	T	C	ENA|CDSF01000084|	266666
PbPT3Sc00009	265209	inter	N/A	N/A	G	G	G	A	G	A	ENA|CDSF01000084|	268760
PbPT3Sc00009	265237	inter	N/A	N/A	A	A	A	C	A	C	ENA|CDSF01000084|	268785
PbPT3Sc00009	265239	inter	N/A	N/A	G	G	G	C	G	C	ENA|CDSF01000084|	268787
PbPT3Sc00009	265640	PbPT3Sc00009_Am_2.157_1	non-synonymous	Ala/Pro	T	T	T	C	T	C	ENA|CDSF01000084|	269188
PbPT3Sc00009	265816	PbPT3Sc00009_Am_2.157_1	synonymous	Val	T	T	T	C	T	C	ENA|CDSF01000084|	269364
PbPT3Sc00009	265850	PbPT3Sc00009_Am_2.157_1	synonymous	Ser	C	C	C	T	C	T	ENA|CDSF01000084|	269398
PbPT3Sc00009	265892	PbPT3Sc00009_Am_2.157_1	non-synonymous	Leu/Val	A	A	A	G	A	G	ENA|CDSF01000084|	269440
PbPT3Sc00009	266060	PbPT3Sc00009_Am_2.157_1	non-synonymous	Gln/Glu	C	C	C	G	C	G	ENA|CDSF01000084|	269608
PbPT3Sc00009	266120	PbPT3Sc00009_Am_2.157_1	non-synonymous	Gly/Ser	G	G	G	A	G	A	ENA|CDSF01000084|	269668
PbPT3Sc00009	266262	PbPT3Sc00009_Am_2.157_1	synonymous	Leu	C	C	C	T	C	T	ENA|CDSF01000084|	269810
PbPT3Sc00009	266279	PbPT3Sc00009_Am_2.157_1	non-synonymous	Glu/Lys	G	G	G	A	G	A	ENA|CDSF01000084|	269827
PbPT3Sc00009	266291	PbPT3Sc00009_Am_2.157_1	non-synonymous	Arg/Gly	A	A	A	G	A	G	ENA|CDSF01000084|	269839
PbPT3Sc00009	266295	PbPT3Sc00009_Am_2.157_1	non-synonymous	Gln/Leu	C	C	C	T	C	T	ENA|CDSF01000084|	269843
PbPT3Sc00009	266300	PbPT3Sc00009_Am_2.157_1	synonymous	Tyr	G	G	G	T	G	T	ENA|CDSF01000084|	269848
PbPT3Sc00009	266399	PbPT3Sc00009_Am_2.157_1	non-synonymous	Pro/Ser	G	G	G	T	G	T	ENA|CDSF01000084|	269947
PbPT3Sc00009	266480	PbPT3Sc00009_Am_2.157_1	synonymous	Ala	C	C	C	G	C	G	ENA|CDSF01000084|	270028
PbPT3Sc00009	266558	PbPT3Sc00009_Am_2.157_1	Non-CDS	N/A	G	G	G	A	G	A	ENA|CDSF01000084|	270106
PbPT3Sc00009	266565	PbPT3Sc00009_Am_2.157_1	Non-CDS	N/A	G	G	G	A	G	A	ENA|CDSF01000084|	270113
PbPT3Sc00009	267800	PbPT3Sc00009_Am_2.157_1	non-synonymous	Ile/Val	A	A	A	G	A	G	ENA|CDSF01000084|	271348
PbPT3Sc00009	267853	PbPT3Sc00009_Am_2.157_1	synonymous	Ser	A	A	A	C	A	C	ENA|CDSF01000084|	271401
PbPT3Sc00009	267899	PbPT3Sc00009_Am_2.157_1	non-synonymous	Thr/Ser	C	C	C	T	C	T	ENA|CDSF01000084|	271447
PbPT3Sc00009	267955	PbPT3Sc00009_Am_2.157_1	synonymous	Val	A	A	A	G	A	G	ENA|CDSF01000084|	271503
PbPT3Sc00009	268016	PbPT3Sc00009_Am_2.157_1	non-synonymous	Thr/Pro	A	A	A	C	A	C	ENA|CDSF01000084|	271564
PbPT3Sc00009	268074	PbPT3Sc00009_Am_2.157_1	non-synonymous	Ser/Trp	T	T	T	G	T	G	ENA|CDSF01000084|	271622
PbPT3Sc00009	268112	PbPT3Sc00009_Am_2.157_1	synonymous	Thr	T	T	T	A	T	A	ENA|CDSF01000084|	271660
PbPT3Sc00009	268114	PbPT3Sc00009_Am_2.157_1	synonymous	Thr	T	T	T	C	T	C	ENA|CDSF01000084|	271662
PbPT3Sc00009	268115	PbPT3Sc00009_Am_2.157_1	non-synonymous	Asn/Asp	C	C	C	G	C	G	ENA|CDSF01000084|	271663
PbPT3Sc00009	268148	PbPT3Sc00009_Am_2.157_1	synonymous	Thr	G	G	G	A	G	A	ENA|CDSF01000084|	271696
PbPT3Sc00009	268154	PbPT3Sc00009_Am_2.157_1	non-synonymous	Ser/Thr	G	G	G	A	G	A	ENA|CDSF01000084|	271702
PbPT3Sc00009	268201	PbPT3Sc00009_Am_2.157_1	synonymous	Gly	C	C	C	A	C	A	ENA|CDSF01000084|	271749
PbPT3Sc00009	268216	PbPT3Sc00009_Am_2.157_1	synonymous	Val	C	C	C	A	C	A	ENA|CDSF01000084|	271764
PbPT3Sc00009	269482	PbPT3Sc00009_Am_2.157_1	non-synonymous	Gln/Glu	A	A	A	G	A	G	ENA|CDSF01000084|	273030
PbPT3Sc00009	269486	PbPT3Sc00009_Am_2.157_1	non-synonymous	Tyr/Phe	A	A	A	T	A	T	ENA|CDSF01000084|	273034
PbPT3Sc00009	269529	PbPT3Sc00009_Am_2.157_1	non-synonymous	Gln/His	G	G	G	T	G	T	ENA|CDSF01000084|	273077
PbPT3Sc00009	269530	PbPT3Sc00009_Am_2.157_1	non-synonymous	Arg/Cys	C	C	C	T	C	T	ENA|CDSF01000084|	273078
PbPT3Sc00009	269603	PbPT3Sc00009_Am_2.157_1	non-synonymous	Arg/Gln	G	G	G	A	G	A	ENA|CDSF01000084|	273151
PbPT3Sc00009	269638	PbPT3Sc00009_Am_2.157_1	non-synonymous	Trp/Arg	G	G	G	A	G	A	ENA|CDSF01000084|	273186
PbPT3Sc00009	269656	PbPT3Sc00009_Am_2.157_1	non-synonymous	Val/Phe	G	G	G	T	G	T	ENA|CDSF01000084|	273204
PbPT3Sc00009	269689	PbPT3Sc00009_Am_2.157_1	synonymous	Gly	A	A	A	G	A	G	ENA|CDSF01000084|	273237
PbPT3Sc00009	269742	PbPT3Sc00009_Am_2.157_1	synonymous	Ile	C	C	C	T	C	T	ENA|CDSF01000084|	273290
PbPT3Sc00009	269808	PbPT3Sc00009_Am_2.157_1	synonymous	Gly	C	C	C	T	C	T	ENA|CDSF01000084|	273356
PbPT3Sc00009	270022	PbPT3Sc00009_Am_2.157_1	synonymous	Ile	G	G	G	A	G	A	ENA|CDSF01000084|	273570
PbPT3Sc00009	270031	PbPT3Sc00009_Am_2.157_1	non-synonymous	Ser/Thr	G	G	G	A	G	A	ENA|CDSF01000084|	273579
PbPT3Sc00009	270076	PbPT3Sc00009_Am_2.157_1	non-synonymous	Asn/Tyr	G	G	G	T	G	T	ENA|CDSF01000084|	273624
PbPT3Sc00009	270133	PbPT3Sc00009_Am_2.157_1	non-synonymous	Met/Val	C	C	C	G	C	G	ENA|CDSF01000084|	273681
PbPT3Sc00009	270195	inter	N/A	N/A	G	G	G	C	G	C	ENA|CDSF01000084|	273743
PbPT3Sc00009	271881	inter	N/A	N/A	C	C	C	T	C	T	ENA|CDSF01000084|	282987
PbPT3Sc00009	271893	inter	N/A	N/A	G	G	G	C	G	C	ENA|CDSF01000084|	282999
PbPT3Sc00009	271896	inter	N/A	N/A	T	T	T	G	T	G	ENA|CDSF01000084|	283002
PbPT3Sc00009	272004	inter	N/A	N/A	A	A	A	G	A	G	ENA|CDSF01000084|	283110
PbPT3Sc00009	272068	inter	N/A	N/A	A	A	A	G	A	G	ENA|CDSF01000084|	283179
PbPT3Sc00009	272086	inter	N/A	N/A	A	A	A	G	A	G	ENA|CDSF01000084|	283197
PbPT3Sc00009	272141	inter	N/A	N/A	T	T	T	G	T	G	ENA|CDSF01000084|	283252
PbPT3Sc00009	272264	inter	N/A	N/A	C	C	C	T	C	.	ENA|CDSF01000084|	283374
PbPT3Sc00009	272268	inter	N/A	N/A	CG	CG	CG	C	CG	.	ENA|CDSF01000084|	283374
PbPT3Sc00009	272283	inter	N/A	N/A	T	T	T	C	T	C	ENA|CDSF01000084|	283382
PbPT3Sc00009	272297	inter	N/A	N/A	CG	CG	CG	CGG	CG	G	ENA|CDSF01000084|	283397
PbPT3Sc00009	272301	inter	N/A	N/A	A	A	A	G	A	G	ENA|CDSF01000084|	283401
PbPT3Sc00009	272317	inter	N/A	N/A	A	A	A	G	A	G	ENA|CDSF01000084|	283417
PbPT3Sc00009	272318	inter	N/A	N/A	G	G	G	A	G	A	ENA|CDSF01000084|	283418
PbPT3Sc00009	272480	PbPT3Sc00009_S_2.271_1	Non-CDS	N/A	G	G	G	A	G	A	ENA|CDSF01000084|	283580
PbPT3Sc00009	272776	PbPT3Sc00009_S_2.271_1	non-synonymous	Val/Ile	G	G	G	A	G	A	ENA|CDSF01000084|	283876
PbPT3Sc00009	272910	PbPT3Sc00009_S_2.271_1	non-synonymous	Cys/Trp	A	A	A	G	A	G	ENA|CDSF01000084|	284010
PbPT3Sc00009	272946	PbPT3Sc00009_S_2.271_1	Non-CDS	N/A	C	C	C	T	C	T	ENA|CDSF01000084|	284046
PbPT3Sc00009	272949	PbPT3Sc00009_S_2.271_1	Non-CDS	N/A	T	T	T	G	T	G	ENA|CDSF01000084|	284049
PbPT3Sc00009	272986	PbPT3Sc00009_S_2.271_1	Non-CDS	N/A	A	A	A	G	A	G	ENA|CDSF01000084|	284086
PbPT3Sc00009	273013	PbPT3Sc00009_S_2.271_1	Non-CDS	N/A	A	A	A	C	A	C	ENA|CDSF01000084|	284113
PbPT3Sc00009	273124	PbPT3Sc00009_S_2.271_1	non-synonymous	Asn/Ser	A	A	A	G	A	G	ENA|CDSF01000084|	284224
PbPT3Sc00009	273262	PbPT3Sc00009_S_2.271_1	non-synonymous	Arg/Gln	T	T	T	A	T	A	ENA|CDSF01000084|	284362
PbPT3Sc00009	273303	PbPT3Sc00009_S_2.271_1	synonymous	Gln	G	G	G	A	G	A	ENA|CDSF01000084|	284403
PbPT3Sc00009	273495	inter	N/A	N/A	C	C	C	T	C	T	ENA|CDSF01000084|	284594
PbPT3Sc00009	273586	inter	N/A	N/A	C	C	C	G	C	G	ENA|CDSF01000084|	284685
PbPT3Sc00009	273598	inter	N/A	N/A	G	G	G	T	G	.	ENA|CDSF01000084|	284696
PbPT3Sc00009	273602	inter	N/A	N/A	T	T	T	G	T	.	ENA|CDSF01000084|	284696
PbPT3Sc00009	273604	inter	N/A	N/A	A	A	A	G	A	.	ENA|CDSF01000084|	284696
PbPT3Sc00009	273625	inter	N/A	N/A	C	C	C	G	C	G	ENA|CDSF01000084|	284708
PbPT3Sc00009	273634	inter	N/A	N/A	C	C	C	A	C	A	ENA|CDSF01000084|	284717
PbPT3Sc00009	273637	inter	N/A	N/A	A	A	A	T	A	T	ENA|CDSF01000084|	284720
PbPT3Sc00009	273665	inter	N/A	N/A	T	T	T	G	T	G	ENA|CDSF01000084|	284748
PbPT3Sc00009	273720	inter	N/A	N/A	T	T	T	C	T	C	ENA|CDSF01000084|	284803
PbPT3Sc00009	273831	inter	N/A	N/A	C	C	C	T	C	T	ENA|CDSF01000084|	284914
PbPT3Sc00009	273839	inter	N/A	N/A	C	C	C	G	C	G	ENA|CDSF01000084|	284922
PbPT3Sc00009	273843	inter	N/A	N/A	G	G	G	A	G	A	ENA|CDSF01000084|	284926
PbPT3Sc00009	273949	inter	N/A	N/A	C	C	C	T	C	T	ENA|CDSF01000084|	285045
PbPT3Sc00009	274022	inter	N/A	N/A	A	A	A	G	A	G	ENA|CDSF01000084|	285118
PbPT3Sc00009	274043	inter	N/A	N/A	G	G	G	A	G	A	ENA|CDSF01000084|	285139
PbPT3Sc00009	274054	inter	N/A	N/A	T	T	T	C	T	C	ENA|CDSF01000084|	285150
PbPT3Sc00009	274090	inter	N/A	N/A	C	C	C	G	C	G	ENA|CDSF01000084|	285186
PbPT3Sc00009	274110	inter	N/A	N/A	A	A	A	C	A	C	ENA|CDSF01000084|	285206
PbPT3Sc00009	274118	inter	N/A	N/A	T	T	T	C	T	C	ENA|CDSF01000084|	285214
PbPT3Sc00009	274145	inter	N/A	N/A	G	G	G	C	G	C	ENA|CDSF01000084|	285241
PbPT3Sc00009	274158	inter	N/A	N/A	A	A	A	G	A	G	ENA|CDSF01000084|	285254
PbPT3Sc00009	274160	inter	N/A	N/A	C	C	C	A	C	A	ENA|CDSF01000084|	285256
PbPT3Sc00009	274175	inter	N/A	N/A	C	C	C	T	C	T	ENA|CDSF01000084|	285271
PbPT3Sc00009	274285	inter	N/A	N/A	T	T	T	A	T	A	ENA|CDSF01000084|	285381
PbPT3Sc00009	274296	inter	N/A	N/A	G	G	G	A	G	A	ENA|CDSF01000084|	285392
PbPT3Sc00009	274485	inter	N/A	N/A	T	T	T	G	T	G	ENA|CDSF01000084|	285581
PbPT3Sc00009	274579	inter	N/A	N/A	A	A	A	G	A	G	ENA|CDSF01000084|	285675
PbPT3Sc00009	274597	inter	N/A	N/A	T	T	T	C	T	C	ENA|CDSF01000084|	285693
PbPT3Sc00009	274608	inter	N/A	N/A	A	A	A	G	A	G	ENA|CDSF01000084|	285704
PbPT3Sc00009	274690	inter	N/A	N/A	C	C	C	T	C	T	ENA|CDSF01000084|	285786
PbPT3Sc00009	274698	inter	N/A	N/A	T	T	T	C	T	C	ENA|CDSF01000084|	285794
PbPT3Sc00009	274837	inter	N/A	N/A	A	A	A	G	A	G	ENA|CDSF01000084|	285933
PbPT3Sc00009	274840	inter	N/A	N/A	A	A	A	C	A	C	ENA|CDSF01000084|	285936
PbPT3Sc00009	274888	inter	N/A	N/A	C	C	C	T	C	T	ENA|CDSF01000084|	285984
PbPT3Sc00009	275089	inter	N/A	N/A	T	T	T	G	T	G	ENA|CDSF01000084|	286185
PbPT3Sc00009	275216	inter	N/A	N/A	G	G	G	A	G	A	ENA|CDSF01000084|	286312
PbPT3Sc00009	275227	inter	N/A	N/A	G	G	G	A	G	A	ENA|CDSF01000084|	286323
PbPT3Sc00009	275241	inter	N/A	N/A	T	T	T	C	T	C	ENA|CDSF01000084|	286337
PbPT3Sc00009	275278	inter	N/A	N/A	C	C	C	G	C	G	ENA|CDSF01000084|	286374
PbPT3Sc00009	275372	inter	N/A	N/A	T	T	T	C	T	C	ENA|CDSF01000084|	286468
PbPT3Sc00009	275530	inter	N/A	N/A	G	G	G	C	G	C	ENA|CDSF01000084|	286626
PbPT3Sc00009	275688	inter	N/A	N/A	A	A	A	G	A	G	ENA|CDSF01000084|	286784
PbPT3Sc00009	275765	PbPT3Sc00009_Am_2.98_1	non-synonymous	Asp/Glu	C	C	C	G	C	G	ENA|CDSF01000084|	286861
PbPT3Sc00009	275813	PbPT3Sc00009_Am_2.98_1	synonymous	His	T	T	T	C	T	C	ENA|CDSF01000084|	286909
PbPT3Sc00009	275957	PbPT3Sc00009_Am_2.98_1	synonymous	Ala	T	T	T	G	T	G	ENA|CDSF01000084|	287053
PbPT3Sc00009	276089	PbPT3Sc00009_Am_2.103_1	non-synonymous	Gly/Asp	G	G	G	A	G	A	ENA|CDSF01000084|	287185
PbPT3Sc00009	276115	PbPT3Sc00009_Am_2.103_1	non-synonymous	Pro/Thr	G	G	G	A	G	A	ENA|CDSF01000084|	287211
PbPT3Sc00009	276134	PbPT3Sc00009_Am_2.103_1	synonymous	Ala	T	T	T	C	T	C	ENA|CDSF01000084|	287230
PbPT3Sc00009	276141	PbPT3Sc00009_Am_2.103_1	synonymous	Val	C	C	C	T	C	T	ENA|CDSF01000084|	287237
PbPT3Sc00009	276518	PbPT3Sc00009_Am_2.103_1	non-synonymous	Ile/Ser	A	A	A	G	A	G	ENA|CDSF01000084|	287614
PbPT3Sc00009	276686	inter	N/A	N/A	T	T	T	G	T	G	ENA|CDSF01000084|	287782
PbPT3Sc00009	276710	inter	N/A	N/A	C	C	C	T	C	T	ENA|CDSF01000084|	287805
PbPT3Sc00009	276761	inter	N/A	N/A	C	C	C	A	C	A	ENA|CDSF01000084|	287856
PbPT3Sc00009	276801	inter	N/A	N/A	T	T	T	A	T	A	ENA|CDSF01000084|	287896
PbPT3Sc00009	276856	inter	N/A	N/A	A	A	A	T	A	T	ENA|CDSF01000084|	287951
PbPT3Sc00009	276873	inter	N/A	N/A	T	T	T	G	T	G	ENA|CDSF01000084|	287970
PbPT3Sc00009	276888	inter	N/A	N/A	A	A	A	C	A	C	ENA|CDSF01000084|	287985
PbPT3Sc00009	276968	inter	N/A	N/A	A	A	A	G	A	G	ENA|CDSF01000084|	288065
PbPT3Sc00009	276969	inter	N/A	N/A	T	T	T	C	T	C	ENA|CDSF01000084|	288066
PbPT3Sc00009	276971	inter	N/A	N/A	G	G	G	A	G	A	ENA|CDSF01000084|	288068
PbPT3Sc00009	276975	inter	N/A	N/A	C	C	C	T	C	T	ENA|CDSF01000084|	288072
PbPT3Sc00009	276976	inter	N/A	N/A	C	C	C	T	C	T	ENA|CDSF01000084|	288073
PbPT3Sc00009	276980	inter	N/A	N/A	A	A	A	T	A	T	ENA|CDSF01000084|	288077
PbPT3Sc00009	276984	inter	N/A	N/A	G	G	G	A	G	A	ENA|CDSF01000084|	288081
PbPT3Sc00009	276997	inter	N/A	N/A	T	T	T	C	T	C	ENA|CDSF01000084|	288094
PbPT3Sc00009	277030	inter	N/A	N/A	T	T	T	C	T	C	ENA|CDSF01000084|	288125
PbPT3Sc00009	277048	inter	N/A	N/A	C	C	C	T	C	T	ENA|CDSF01000084|	288143
PbPT3Sc00009	277050	inter	N/A	N/A	A	A	A	C	A	C	ENA|CDSF01000084|	288145
PbPT3Sc00009	277128	inter	N/A	N/A	G	G	G	A	G	A	ENA|CDSF01000084|	288218
PbPT3Sc00009	277150	inter	N/A	N/A	T	T	T	G	T	G	ENA|CDSF01000084|	288240
PbPT3Sc00009	277165	inter	N/A	N/A	T	T	T	A	T	A	ENA|CDSF01000084|	288255
PbPT3Sc00009	277192	inter	N/A	N/A	A	A	A	G	A	G	ENA|CDSF01000084|	288282
PbPT3Sc00009	277230	inter	N/A	N/A	T	T	T	C	T	C	ENA|CDSF01000084|	288320
PbPT3Sc00009	277241	inter	N/A	N/A	G	G	G	C	G	C	ENA|CDSF01000084|	288331
PbPT3Sc00009	277242	inter	N/A	N/A	G	G	G	A	G	A	ENA|CDSF01000084|	288332
PbPT3Sc00009	277243	inter	N/A	N/A	G	G	G	C	G	C	ENA|CDSF01000084|	288333
PbPT3Sc00009	277262	inter	N/A	N/A	C	C	C	T	C	T	ENA|CDSF01000084|	288352
PbPT3Sc00009	277283	PbPT3Sc00009_Am_2.109_1	synonymous	Ser	C	C	C	T	C	T	ENA|CDSF01000084|	288373
PbPT3Sc00009	277301	PbPT3Sc00009_Am_2.109_1	synonymous	His	T	T	T	C	T	C	ENA|CDSF01000084|	288391
PbPT3Sc00009	277302	PbPT3Sc00009_Am_2.109_1	non-synonymous	Phe/Ile	T	T	T	A	T	A	ENA|CDSF01000084|	288392
PbPT3Sc00009	277303	PbPT3Sc00009_Am_2.109_1	non-synonymous	Phe/Ser	T	T	T	C	T	C	ENA|CDSF01000084|	288393
PbPT3Sc00009	277307	PbPT3Sc00009_Am_2.109_1	synonymous	Ser	T	T	T	C	T	C	ENA|CDSF01000084|	288397
PbPT3Sc00009	277312	PbPT3Sc00009_Am_2.109_1	non-synonymous	Val/Glu	T	T	T	A	T	A	ENA|CDSF01000084|	288402
PbPT3Sc00009	277313	PbPT3Sc00009_Am_2.109_1	synonymous	Val	G	G	G	A	G	A	ENA|CDSF01000084|	288403
PbPT3Sc00009	277333	PbPT3Sc00009_Am_2.109_1	non-synonymous	Ile/Ser	T	T	T	G	T	G	ENA|CDSF01000084|	288423
PbPT3Sc00009	277340	PbPT3Sc00009_Am_2.109_1	synonymous	Val	T	T	T	C	T	C	ENA|CDSF01000084|	288430
PbPT3Sc00009	277376	PbPT3Sc00009_Am_2.109_1	synonymous	Ser	A	A	A	C	A	C	ENA|CDSF01000084|	288466
PbPT3Sc00009	277418	PbPT3Sc00009_Am_2.109_1	synonymous	Ile	T	T	T	C	T	C	ENA|CDSF01000084|	288508
PbPT3Sc00009	277470	PbPT3Sc00009_Am_2.109_1	non-synonymous	Ala/Ser	G	G	G	T	G	T	ENA|CDSF01000084|	288560
PbPT3Sc00009	277541	PbPT3Sc00009_Am_2.109_1	synonymous	Ala	A	A	A	C	A	C	ENA|CDSF01000084|	288631
PbPT3Sc00009	277557	PbPT3Sc00009_Am_2.109_1	Non-CDS	N/A	G	G	G	C	G	C	ENA|CDSF01000084|	288647
PbPT3Sc00009	277575	PbPT3Sc00009_Am_2.109_1	Non-CDS	N/A	A	A	A	C	A	C	ENA|CDSF01000084|	288665
PbPT3Sc00009	277618	PbPT3Sc00009_Am_2.109_1	synonymous	Asp	C	C	C	T	C	T	ENA|CDSF01000084|	288708
PbPT3Sc00009	277626	PbPT3Sc00009_Am_2.109_1	non-synonymous	Thr/Ile	C	C	C	T	C	T	ENA|CDSF01000084|	288716
PbPT3Sc00009	277709	PbPT3Sc00009_Am_2.109_1	non-synonymous	Tyr/His	T	T	T	C	T	C	ENA|CDSF01000084|	288799
PbPT3Sc00009	277720	PbPT3Sc00009_Am_2.109_1	synonymous	Lys	A	A	A	G	A	G	ENA|CDSF01000084|	288810
PbPT3Sc00009	277840	PbPT3Sc00009_Am_2.109_1	synonymous	His	C	C	C	T	C	T	ENA|CDSF01000084|	288930
PbPT3Sc00009	277852	PbPT3Sc00009_Am_2.109_1	synonymous	Thr	C	C	C	G	C	G	ENA|CDSF01000084|	288942
PbPT3Sc00009	277975	PbPT3Sc00009_Am_2.109_1	synonymous	Val	T	T	T	A	T	A	ENA|CDSF01000084|	289065
PbPT3Sc00009	277976	PbPT3Sc00009_Am_2.109_1	non-synonymous	Tyr/His	T	T	T	C	T	C	ENA|CDSF01000084|	289066
PbPT3Sc00009	277988	PbPT3Sc00009_Am_2.109_1	non-synonymous	Ser/Pro	T	T	T	C	T	C	ENA|CDSF01000084|	289078
PbPT3Sc00009	277994	PbPT3Sc00009_Am_2.109_1	non-synonymous	Ile/Val	A	A	A	G	A	G	ENA|CDSF01000084|	289084
PbPT3Sc00009	277999	PbPT3Sc00009_Am_2.109_1	synonymous	Glu	G	G	G	A	G	A	ENA|CDSF01000084|	289089
PbPT3Sc00009	278090	PbPT3Sc00009_Am_2.109_1	non-synonymous	Asn/Asp	A	A	A	G	A	G	ENA|CDSF01000084|	289180
PbPT3Sc00009	278092	PbPT3Sc00009_Am_2.109_1	synonymous	Asn	T	T	T	C	T	C	ENA|CDSF01000084|	289182
PbPT3Sc00009	278182	PbPT3Sc00009_Am_2.109_1	synonymous	Leu	A	A	A	T	A	T	ENA|CDSF01000084|	289272
PbPT3Sc00009	278197	PbPT3Sc00009_Am_2.109_1	synonymous	Ile	T	T	T	C	T	C	ENA|CDSF01000084|	289287
PbPT3Sc00009	278273	PbPT3Sc00009_Am_2.109_1	synonymous	Leu	C	C	C	T	C	T	ENA|CDSF01000084|	289363
PbPT3Sc00009	278325	PbPT3Sc00009_Am_2.109_1	non-synonymous	Leu/Pro	T	T	T	C	T	C	ENA|CDSF01000084|	289415
PbPT3Sc00009	278330	PbPT3Sc00009_Am_2.109_1	non-synonymous	Ile/Val	A	A	A	G	A	G	ENA|CDSF01000084|	289420
PbPT3Sc00009	278341	PbPT3Sc00009_Am_2.109_1	synonymous	Asn	T	T	T	C	T	C	ENA|CDSF01000084|	289431
PbPT3Sc00009	278358	PbPT3Sc00009_Am_2.109_1	non-synonymous	Gly/Asp	G	G	G	A	G	A	ENA|CDSF01000084|	289448
PbPT3Sc00009	278380	PbPT3Sc00009_Am_2.109_1	synonymous	Ala	T	T	T	C	T	C	ENA|CDSF01000084|	289470
PbPT3Sc00009	278435	PbPT3Sc00009_Am_2.109_1	non-synonymous	Asp/Asn	G	G	G	A	G	A	ENA|CDSF01000084|	289525
PbPT3Sc00009	278437	PbPT3Sc00009_Am_2.109_1	synonymous	Asp	T	T	T	C	T	C	ENA|CDSF01000084|	289527
PbPT3Sc00009	278439	PbPT3Sc00009_Am_2.109_1	non-synonymous	Arg/Leu	G	G	G	T	G	T	ENA|CDSF01000084|	289529
PbPT3Sc00009	278448	PbPT3Sc00009_Am_2.109_1	non-synonymous	Glu/Ala	A	A	A	C	A	C	ENA|CDSF01000084|	289538
PbPT3Sc00009	278489	PbPT3Sc00009_Am_2.109_1	non-synonymous	Tyr/His	T	T	T	C	T	C	ENA|CDSF01000084|	289579
PbPT3Sc00009	278497	PbPT3Sc00009_Am_2.109_1	synonymous	Tyr	C	C	C	T	C	T	ENA|CDSF01000084|	289587
PbPT3Sc00009	278500	PbPT3Sc00009_Am_2.109_1	synonymous	Arg	C	C	C	T	C	T	ENA|CDSF01000084|	289590
PbPT3Sc00009	278535	PbPT3Sc00009_Am_2.109_1	non-synonymous	Met/Thr	T	T	T	C	T	C	ENA|CDSF01000084|	289625
PbPT3Sc00009	278543	PbPT3Sc00009_Am_2.109_1	non-synonymous	Thr/Ser	A	A	A	T	A	T	ENA|CDSF01000084|	289633
PbPT3Sc00009	278548	PbPT3Sc00009_Am_2.109_1	synonymous	Ala	A	A	A	T	A	T	ENA|CDSF01000084|	289638
PbPT3Sc00009	278566	PbPT3Sc00009_Am_2.109_1	synonymous	Gly	T	T	T	C	T	C	ENA|CDSF01000084|	289656
PbPT3Sc00009	278570	PbPT3Sc00009_Am_2.109_1	non-synonymous	Asn/Asp	A	A	A	G	A	G	ENA|CDSF01000084|	289660
PbPT3Sc00009	278602	inter	N/A	N/A	A	A	A	G	A	G	ENA|CDSF01000084|	289692
PbPT3Sc00009	278764	inter	N/A	N/A	G	G	G	T	G	T	ENA|CDSF01000084|	289840
PbPT3Sc00009	278805	inter	N/A	N/A	C	C	C	T	C	T	ENA|CDSF01000084|	289893
PbPT3Sc00009	278810	inter	N/A	N/A	A	A	A	G	A	G	ENA|CDSF01000084|	289898
PbPT3Sc00009	278827	inter	N/A	N/A	A	A	A	G	A	G	ENA|CDSF01000084|	289915
PbPT3Sc00009	278868	inter	N/A	N/A	AC	AC	AC	ACGCTC	AC	C	ENA|CDSF01000084|	289957
PbPT3Sc00009	278870	inter	N/A	N/A	A	A	A	G	A	G	ENA|CDSF01000084|	289962
PbPT3Sc00009	278894	inter	N/A	N/A	A	A	A	G	A	G	ENA|CDSF01000084|	289986
PbPT3Sc00009	278907	inter	N/A	N/A	CGGG	CGGG	CGGG	CGGGG	CGGG	G	ENA|CDSF01000084|	290000
PbPT3Sc00009	278997	PbPT3Sc00009_S_2.272_1	synonymous	Val	G	G	G	C	G	C	ENA|CDSF01000084|	290090
PbPT3Sc00009	279007	PbPT3Sc00009_S_2.272_1	non-synonymous	Val/Met	G	G	G	A	G	A	ENA|CDSF01000084|	290100
PbPT3Sc00009	279099	PbPT3Sc00009_S_2.272_1	synonymous	Val	T	T	T	C	T	C	ENA|CDSF01000084|	290192
PbPT3Sc00009	279120	PbPT3Sc00009_S_2.272_1	synonymous	Arg	A	A	A	G	A	G	ENA|CDSF01000084|	290213
PbPT3Sc00009	279134	PbPT3Sc00009_S_2.272_1	non-synonymous	Val/Ala	T	T	T	C	T	C	ENA|CDSF01000084|	290227
PbPT3Sc00009	279159	PbPT3Sc00009_S_2.272_1	synonymous	Pro	G	G	G	A	G	A	ENA|CDSF01000084|	290252
PbPT3Sc00009	279160	PbPT3Sc00009_S_2.272_1	non-synonymous	Tyr/His	T	T	T	C	T	C	ENA|CDSF01000084|	290253
PbPT3Sc00009	279186	PbPT3Sc00009_S_2.272_1	synonymous	Val	C	C	C	T	C	T	ENA|CDSF01000084|	290279
PbPT3Sc00009	279200	PbPT3Sc00009_S_2.272_1	non-synonymous	Gly/Glu	G	G	G	A	G	A	ENA|CDSF01000084|	290293
PbPT3Sc00009	279213	PbPT3Sc00009_S_2.272_1	synonymous	Gly	C	C	C	T	C	T	ENA|CDSF01000084|	290306
PbPT3Sc00009	279241	PbPT3Sc00009_S_2.272_1	Non-CDS	N/A	C	C	C	G	C	G	ENA|CDSF01000084|	290334
PbPT3Sc00009	279250	PbPT3Sc00009_S_2.272_1	Non-CDS	N/A	A	A	A	T	A	T	ENA|CDSF01000084|	290343
PbPT3Sc00009	279260	PbPT3Sc00009_S_2.272_1	Non-CDS	N/A	C	C	C	T	C	T	ENA|CDSF01000084|	290353
PbPT3Sc00009	279275	PbPT3Sc00009_S_2.272_1	Non-CDS	N/A	T	T	T	A	T	A	ENA|CDSF01000084|	290368
PbPT3Sc00009	279284	PbPT3Sc00009_S_2.272_1	synonymous	Leu	G	G	G	A	G	A	ENA|CDSF01000084|	290377
PbPT3Sc00009	279296	PbPT3Sc00009_S_2.272_1	synonymous	Ala	G	G	G	A	G	A	ENA|CDSF01000084|	290389
PbPT3Sc00009	279306	PbPT3Sc00009_S_2.272_1	non-synonymous	Met/Val	A	A	A	G	A	G	ENA|CDSF01000084|	290399
PbPT3Sc00009	279383	PbPT3Sc00009_S_2.272_1	synonymous	Ser	G	G	G	A	G	A	ENA|CDSF01000084|	290476
PbPT3Sc00009	279510	PbPT3Sc00009_S_2.272_1	non-synonymous	Ile/Val	A	A	A	G	A	G	ENA|CDSF01000084|	290603
PbPT3Sc00009	279564	PbPT3Sc00009_S_2.272_1	Non-CDS	N/A	G	G	G	A	G	A	ENA|CDSF01000084|	290657
PbPT3Sc00009	279601	PbPT3Sc00009_S_2.272_1	synonymous	Gly	C	C	C	A	C	A	ENA|CDSF01000084|	290694
PbPT3Sc00009	279735	PbPT3Sc00009_S_2.272_1	non-synonymous	Thr/Ile	C	C	C	T	C	T	ENA|CDSF01000084|	290828
PbPT3Sc00009	279909	PbPT3Sc00009_S_2.272_1	non-synonymous	Val/Ile	G	G	G	A	G	A	ENA|CDSF01000084|	291002
PbPT3Sc00009	279917	PbPT3Sc00009_S_2.272_1	synonymous	Asp	T	T	T	C	T	C	ENA|CDSF01000084|	291010
PbPT3Sc00009	280016	PbPT3Sc00009_S_2.272_1	synonymous	Gly	A	A	A	G	A	G	ENA|CDSF01000084|	291109
PbPT3Sc00009	280038	PbPT3Sc00009_S_2.272_1	non-synonymous	Gly/Arg	G	G	G	C	G	C	ENA|CDSF01000084|	291131
PbPT3Sc00009	280096	PbPT3Sc00009_S_2.272_1	non-synonymous	Asp/Gly	A	A	A	G	A	G	ENA|CDSF01000084|	291189
PbPT3Sc00009	280188	PbPT3Sc00009_S_2.272_1	Non-CDS	N/A	T	T	T	C	T	C	ENA|CDSF01000084|	291281
PbPT3Sc00009	280192	PbPT3Sc00009_S_2.272_1	Non-CDS	N/A	G	G	G	C	G	C	ENA|CDSF01000084|	291285
PbPT3Sc00009	280196	PbPT3Sc00009_S_2.272_1	Non-CDS	N/A	T	T	T	C	T	C	ENA|CDSF01000084|	291289
PbPT3Sc00009	280202	PbPT3Sc00009_S_2.272_1	Non-CDS	N/A	G	G	G	A	G	A	ENA|CDSF01000084|	291295
PbPT3Sc00009	280225	PbPT3Sc00009_S_2.272_1	Non-CDS	N/A	T	T	T	C	T	C	ENA|CDSF01000084|	291318
PbPT3Sc00009	280238	PbPT3Sc00009_S_2.272_1	Non-CDS	N/A	C	C	C	T	C	T	ENA|CDSF01000084|	291331
PbPT3Sc00009	280272	PbPT3Sc00009_S_2.272_1	Non-CDS	N/A	C	C	C	T	C	T	ENA|CDSF01000084|	291365
PbPT3Sc00009	280443	PbPT3Sc00009_S_2.272_1	non-synonymous	Glu/Asp	A	A	A	C	A	C	ENA|CDSF01000084|	291536
PbPT3Sc00009	280491	PbPT3Sc00009_S_2.272_1	Non-CDS	N/A	C	C	C	G	C	G	ENA|CDSF01000084|	291584
PbPT3Sc00009	280496	PbPT3Sc00009_S_2.272_1	Non-CDS	N/A	C	C	C	T	C	T	ENA|CDSF01000084|	291589
PbPT3Sc00009	280499	PbPT3Sc00009_S_2.272_1	Non-CDS	N/A	A	A	A	T	A	T	ENA|CDSF01000084|	291592
PbPT3Sc00009	280504	PbPT3Sc00009_S_2.272_1	Non-CDS	N/A	A	A	A	C	A	C	ENA|CDSF01000084|	291597
PbPT3Sc00009	280530	PbPT3Sc00009_S_2.272_1	synonymous	Gly	A	A	A	G	A	G	ENA|CDSF01000084|	291623
PbPT3Sc00009	280578	PbPT3Sc00009_S_2.272_1	synonymous	Glu	A	A	A	G	A	G	ENA|CDSF01000084|	291671
PbPT3Sc00009	280589	PbPT3Sc00009_S_2.272_1	non-synonymous	Ala/Val	C	C	C	T	C	T	ENA|CDSF01000084|	291682
PbPT3Sc00009	280609	PbPT3Sc00009_S_2.272_1	Non-CDS	N/A	T	T	T	A	T	A	ENA|CDSF01000084|	291702
PbPT3Sc00009	280635	PbPT3Sc00009_S_2.272_1	Non-CDS	N/A	A	A	A	G	A	G	ENA|CDSF01000084|	291728
PbPT3Sc00009	280652	PbPT3Sc00009_S_2.272_1	synonymous	Ser	G	G	G	A	G	A	ENA|CDSF01000084|	291745
PbPT3Sc00009	280717	PbPT3Sc00009_S_2.272_1	non-synonymous	Val/Ala	T	T	T	C	T	C	ENA|CDSF01000084|	291810
PbPT3Sc00009	280723	PbPT3Sc00009_S_2.272_1	non-synonymous	Thr/Asn	C	C	C	A	C	A	ENA|CDSF01000084|	291816
PbPT3Sc00009	280747	PbPT3Sc00009_S_2.272_1	Non-CDS	N/A	G	G	G	T	G	T	ENA|CDSF01000084|	291840
PbPT3Sc00009	280854	PbPT3Sc00009_S_2.272_1	synonymous	Thr	G	G	G	A	G	A	ENA|CDSF01000084|	291947
PbPT3Sc00009	280864	PbPT3Sc00009_S_2.272_1	non-synonymous	Glu/Gln	G	G	G	C	G	C	ENA|CDSF01000084|	291957
PbPT3Sc00009	280869	PbPT3Sc00009_S_2.272_1	non-synonymous	STOP/Trp	A	A	A	G	A	G	ENA|CDSF01000084|	291962
PbPT3Sc00009	280886	inter	N/A	N/A	G	G	G	A	G	A	ENA|CDSF01000084|	291979
PbPT3Sc00009	280943	inter	N/A	N/A	C	C	C	T	C	T	ENA|CDSF01000084|	292039
PbPT3Sc00009	281031	inter	N/A	N/A	A	A	A	G	A	G	ENA|CDSF01000084|	292127
PbPT3Sc00009	281039	inter	N/A	N/A	G	G	G	A	G	A	ENA|CDSF01000084|	292135
PbPT3Sc00009	281072	inter	N/A	N/A	G	G	G	A	G	A	ENA|CDSF01000084|	292168
PbPT3Sc00009	281093	inter	N/A	N/A	G	G	G	A	G	A	ENA|CDSF01000084|	292189
PbPT3Sc00009	281102	inter	N/A	N/A	T	T	T	C	T	C	ENA|CDSF01000084|	292198
PbPT3Sc00009	281117	inter	N/A	N/A	C	C	C	T	C	T	ENA|CDSF01000084|	292213
PbPT3Sc00009	281121	inter	N/A	N/A	A	A	A	C	A	C	ENA|CDSF01000084|	292217
PbPT3Sc00009	281250	inter	N/A	N/A	T	T	T	G	T	G	ENA|CDSF01000084|	292346
PbPT3Sc00009	281333	inter	N/A	N/A	A	A	A	G	A	G	ENA|CDSF01000084|	292430
PbPT3Sc00009	281616	PbPT3Sc00009_Sm_2.245_1	non-synonymous	Asn/Asp	A	A	A	G	A	G	ENA|CDSF01000084|	292713
PbPT3Sc00009	281805	PbPT3Sc00009_Sm_2.245_1	non-synonymous	Pro/Ser	C	C	C	T	C	T	ENA|CDSF01000084|	292902
PbPT3Sc00009	281888	PbPT3Sc00009_Sm_2.245_1	synonymous	Ser	C	C	C	T	C	T	ENA|CDSF01000084|	292985
PbPT3Sc00009	281912	PbPT3Sc00009_Sm_2.245_1	non-synonymous	Ser/Arg	C	C	C	G	C	G	ENA|CDSF01000084|	293009
PbPT3Sc00009	281919	PbPT3Sc00009_Sm_2.245_1	synonymous	Leu	C	C	C	T	C	T	ENA|CDSF01000084|	293016
PbPT3Sc00009	281992	PbPT3Sc00009_Sm_2.245_1	non-synonymous	Asp/Ala	A	A	A	C	A	C	ENA|CDSF01000084|	293089
PbPT3Sc00009	281998	PbPT3Sc00009_Sm_2.245_1	non-synonymous	Asp/Gly	A	A	A	G	A	G	ENA|CDSF01000084|	293095
PbPT3Sc00009	282095	PbPT3Sc00009_Sm_2.245_1	Indel-in-exon	N/A	GG	GG	GG	GGTCG	GG	G	ENA|CDSF01000084|	293193
PbPT3Sc00009	282154	PbPT3Sc00009_Sm_2.245_1	non-synonymous	Val/Ala	T	T	T	C	T	C	ENA|CDSF01000084|	293254
PbPT3Sc00009	282156	PbPT3Sc00009_Sm_2.245_1	non-synonymous	Met/Val	A	A	A	G	A	G	ENA|CDSF01000084|	293256
PbPT3Sc00009	282173	PbPT3Sc00009_Sm_2.245_1	synonymous	Leu	C	C	C	G	C	G	ENA|CDSF01000084|	293273
PbPT3Sc00009	282203	inter	N/A	N/A	C	C	C	G	C	G	ENA|CDSF01000084|	293303
PbPT3Sc00009	282216	inter	N/A	N/A	C	C	C	CAT	C	A	ENA|CDSF01000084|	293317
PbPT3Sc00009	282620	PbPT3Sc00009_A_2.151_1	synonymous	Ala	A	A	A	G	A	G	ENA|CDSF01000084|	293716
PbPT3Sc00009	282722	PbPT3Sc00009_A_2.151_1	synonymous	Pro	A	A	A	C	A	C	ENA|CDSF01000084|	293818
PbPT3Sc00009	282827	PbPT3Sc00009_A_2.151_1	Non-CDS	N/A	T	T	T	C	T	C	ENA|CDSF01000084|	293923
PbPT3Sc00009	283036	inter	N/A	N/A	G	G	G	A	G	A	ENA|CDSF01000084|	294132
PbPT3Sc00009	283038	inter	N/A	N/A	T	T	T	C	T	C	ENA|CDSF01000084|	294134
PbPT3Sc00009	283047	inter	N/A	N/A	A	A	A	G	A	G	ENA|CDSF01000084|	294143
PbPT3Sc00009	283052	inter	N/A	N/A	T	T	T	C	T	C	ENA|CDSF01000084|	294148
PbPT3Sc00009	283065	inter	N/A	N/A	T	T	T	G	T	G	ENA|CDSF01000084|	294161
PbPT3Sc00009	283067	inter	N/A	N/A	C	C	C	T	C	T	ENA|CDSF01000084|	294163
PbPT3Sc00009	283111	inter	N/A	N/A	T	T	T	G	T	G	ENA|CDSF01000084|	294207
PbPT3Sc00009	283132	inter	N/A	N/A	C	C	C	A	C	A	ENA|CDSF01000084|	294228
PbPT3Sc00009	283214	PbPT3Sc00009_Am_2.125_1	non-synonymous	Thr/Pro	T	T	T	C	T	C	ENA|CDSF01000084|	294310
PbPT3Sc00009	283282	PbPT3Sc00009_Am_2.125_1	synonymous	Val	C	C	C	A	C	A	ENA|CDSF01000084|	294378
PbPT3Sc00009	283550	PbPT3Sc00009_Am_2.125_1	non-synonymous	Arg/STOP	C	C	C	T	C	T	ENA|CDSF01000084|	294646
PbPT3Sc00009	283628	PbPT3Sc00009_Am_2.125_1	non-synonymous	Gly/Arg	T	T	T	C	T	C	ENA|CDSF01000084|	294724
PbPT3Sc00009	283698	PbPT3Sc00009_Am_2.125_1	non-synonymous	Ser/Cys	A	A	A	G	A	G	ENA|CDSF01000084|	294794
PbPT3Sc00009	283792	PbPT3Sc00009_Am_2.125_1	synonymous	Val	A	A	A	C	A	C	ENA|CDSF01000084|	294888
PbPT3Sc00009	283802	PbPT3Sc00009_Am_2.125_1	non-synonymous	Thr/Ala	C	C	C	G	C	G	ENA|CDSF01000084|	294898
PbPT3Sc00009	283925	PbPT3Sc00009_Am_2.125_1	non-synonymous	Leu/Val	T	T	T	G	T	G	ENA|CDSF01000084|	295021
PbPT3Sc00009	283985	PbPT3Sc00009_Am_2.125_1	non-synonymous	Phe/Leu	G	G	G	C	G	C	ENA|CDSF01000084|	295081
PbPT3Sc00009	284101	PbPT3Sc00009_Am_2.125_1	non-synonymous	Glu/Asp	T	T	T	C	T	C	ENA|CDSF01000084|	295197
PbPT3Sc00009	284114	PbPT3Sc00009_Am_2.125_1	non-synonymous	Val/Ile	C	C	C	A	C	A	ENA|CDSF01000084|	295210
PbPT3Sc00009	284120	PbPT3Sc00009_Am_2.125_1	non-synonymous	Thr/Ala	A	A	A	G	A	G	ENA|CDSF01000084|	295216
PbPT3Sc00009	284138	PbPT3Sc00009_Am_2.125_1	non-synonymous	Leu/Ile	G	G	G	A	G	A	ENA|CDSF01000084|	295234
PbPT3Sc00009	284456	PbPT3Sc00009_Am_2.125_1	synonymous	Val	A	A	A	G	A	G	ENA|CDSF01000084|	295552
PbPT3Sc00009	284600	PbPT3Sc00009_Am_2.125_1	non-synonymous	Ser/Cys	C	C	C	T	C	T	ENA|CDSF01000084|	295696
PbPT3Sc00009	284618	PbPT3Sc00009_Am_2.125_1	non-synonymous	Met/Val	C	C	C	G	C	G	ENA|CDSF01000084|	295714
PbPT3Sc00009	284623	PbPT3Sc00009_Am_2.125_1	synonymous	Ser	C	C	C	A	C	A	ENA|CDSF01000084|	295719
PbPT3Sc00009	284715	PbPT3Sc00009_Am_2.125_1	synonymous	Gly	A	A	A	G	A	G	ENA|CDSF01000084|	295811
PbPT3Sc00009	285237	PbPT3Sc00009_A_3.77_1	Non-CDS	N/A	A	A	A	G	A	G	ENA|CDSF01000084|	296333
PbPT3Sc00009	285691	PbPT3Sc00009_A_3.77_1	synonymous	Ala	G	G	G	A	G	A	ENA|CDSF01000084|	296787
PbPT3Sc00009	285715	PbPT3Sc00009_A_3.77_1	synonymous	Ser	A	A	A	T	A	T	ENA|CDSF01000084|	296811
PbPT3Sc00009	285726	PbPT3Sc00009_A_3.77_1	non-synonymous	Leu/Arg	A	A	A	G	A	G	ENA|CDSF01000084|	296822
PbPT3Sc00009	285974	PbPT3Sc00009_A_3.77_1	Non-CDS	N/A	G	G	G	T	G	T	ENA|CDSF01000084|	297070
PbPT3Sc00009	286458	PbPT3Sc00009_A_3.77_1	synonymous	Arg	C	C	C	T	C	T	ENA|CDSF01000084|	297554
PbPT3Sc00009	286567	PbPT3Sc00009_A_3.77_1	synonymous	Pro	A	A	A	C	A	C	ENA|CDSF01000084|	297663
PbPT3Sc00009	286748	PbPT3Sc00009_A_3.77_1	Non-CDS	N/A	C	C	C	T	C	T	ENA|CDSF01000084|	297844
PbPT3Sc00009	286845	PbPT3Sc00009_A_3.77_1	non-synonymous	Thr/Pro	T	T	T	C	T	C	ENA|CDSF01000084|	297941
PbPT3Sc00009	286895	PbPT3Sc00009_A_3.77_1	Non-CDS	N/A	A	A	A	C	A	C	ENA|CDSF01000084|	297991
PbPT3Sc00009	286931	PbPT3Sc00009_A_3.77_1	Indel-in-exon	N/A	C	C	C	CCG	C	C	ENA|CDSF01000084|	298028
PbPT3Sc00009	286932	PbPT3Sc00009_A_3.77_1	Indel-in-exon	N/A	TG	TG	TG	TGGGCCG	TG	G	ENA|CDSF01000084|	298031
PbPT3Sc00009	286935	PbPT3Sc00009_A_3.77_1	synonymous	Arg	C	C	C	G	C	G	ENA|CDSF01000084|	298038
PbPT3Sc00009	286990	PbPT3Sc00009_A_3.77_1	synonymous	Gly	T	T	T	C	T	C	ENA|CDSF01000084|	298093
PbPT3Sc00009	287206	PbPT3Sc00009_A_3.77_1	Non-CDS	N/A	C	C	C	T	C	T	ENA|CDSF01000084|	298307
PbPT3Sc00009	287346	PbPT3Sc00009_A_3.77_1	synonymous	Gly	T	T	T	G	T	G	ENA|CDSF01000084|	298447
PbPT3Sc00009	287499	PbPT3Sc00009_A_3.77_1	non-synonymous	Tyr/STOP	A	A	A	G	A	G	ENA|CDSF01000084|	298600
PbPT3Sc00009	287562	PbPT3Sc00009_A_3.77_1	Non-CDS	N/A	A	A	A	G	A	G	ENA|CDSF01000084|	298663
PbPT3Sc00009	287643	PbPT3Sc00009_A_3.77_1	synonymous	Asp	G	G	G	C	G	C	ENA|CDSF01000084|	298744
PbPT3Sc00009	287646	PbPT3Sc00009_A_3.77_1	synonymous	Glu	A	A	A	G	A	G	ENA|CDSF01000084|	298747
PbPT3Sc00009	287908	PbPT3Sc00009_A_3.77_1	Non-CDS	N/A	G	G	G	A	G	A	ENA|CDSF01000084|	299009
PbPT3Sc00009	287955	PbPT3Sc00009_A_3.77_1	non-synonymous	His/Gln	C	C	C	G	C	G	ENA|CDSF01000084|	299056
PbPT3Sc00009	288129	PbPT3Sc00009_A_3.77_1	non-synonymous	Arg/Ser	A	A	A	T	A	T	ENA|CDSF01000084|	299230
PbPT3Sc00009	288215	PbPT3Sc00009_A_3.77_1	Non-CDS	N/A	G	G	G	A	G	A	ENA|CDSF01000084|	299316
PbPT3Sc00009	288439	PbPT3Sc00009_A_3.77_1	Non-CDS	N/A	A	A	A	C	A	C	ENA|CDSF01000084|	299540
PbPT3Sc00009	288545	inter	N/A	N/A	TG	TG	TG	TGAG	TG	G	ENA|CDSF01000084|	299647
PbPT3Sc00009	288697	PbPT3Sc00009_Am_3.14_1	Non-CDS	N/A	GT	GT	GT	GTGTAT	GT	T	ENA|CDSF01000084|	299801
PbPT3Sc00009	288748	PbPT3Sc00009_Am_3.14_1	synonymous	Thr	A	A	A	G	A	G	ENA|CDSF01000084|	299855
PbPT3Sc00009	288905	PbPT3Sc00009_Am_3.14_1	non-synonymous	Thr/Ala	A	A	A	G	A	G	ENA|CDSF01000084|	300012
PbPT3Sc00009	289025	PbPT3Sc00009_Am_3.14_1	synonymous	Leu	T	T	T	C	T	C	ENA|CDSF01000084|	300132
PbPT3Sc00009	289169	PbPT3Sc00009_Am_3.14_1	non-synonymous	Val/Ile	G	G	G	A	G	A	ENA|CDSF01000084|	300276
PbPT3Sc00009	289465	inter	N/A	N/A	C	C	C	T	C	T	ENA|CDSF01000084|	300572
PbPT3Sc00009	289483	inter	N/A	N/A	C	C	C	A	C	A	ENA|CDSF01000084|	300590
PbPT3Sc00009	289492	inter	N/A	N/A	G	G	G	A	G	A	ENA|CDSF01000084|	300599
PbPT3Sc00009	289519	inter	N/A	N/A	T	T	T	C	T	C	ENA|CDSF01000084|	300627
PbPT3Sc00009	289526	inter	N/A	N/A	G	G	G	C	G	C	ENA|CDSF01000084|	300634
PbPT3Sc00009	289542	inter	N/A	N/A	A	A	A	C	A	C	ENA|CDSF01000084|	300650
PbPT3Sc00009	289595	inter	N/A	N/A	G	G	G	T	G	T	ENA|CDSF01000084|	300703
PbPT3Sc00009	289628	PbPT3Sc00009_Sm_3.74_1	synonymous	Asp	T	T	T	C	T	C	ENA|CDSF01000084|	300736
PbPT3Sc00009	289633	PbPT3Sc00009_Sm_3.74_1	non-synonymous	His/Pro	A	A	A	C	A	C	ENA|CDSF01000084|	300741
PbPT3Sc00009	289656	PbPT3Sc00009_Sm_3.74_1	non-synonymous	Val/Ile	G	G	G	A	G	A	ENA|CDSF01000084|	300764
PbPT3Sc00009	289684	PbPT3Sc00009_Sm_3.74_1	non-synonymous	Gly/Ala	G	G	G	C	G	C	ENA|CDSF01000084|	300792
PbPT3Sc00009	289702	PbPT3Sc00009_Sm_3.74_1	non-synonymous	Ala/Val	C	C	C	T	C	T	ENA|CDSF01000084|	300810
PbPT3Sc00009	289907	PbPT3Sc00009_Sm_3.74_1	synonymous	Arg	T	T	T	C	T	C	ENA|CDSF01000084|	301015
PbPT3Sc00009	290003	PbPT3Sc00009_Sm_3.74_1	synonymous	Val	C	C	C	T	C	T	ENA|CDSF01000084|	301111
PbPT3Sc00009	290159	PbPT3Sc00009_Sm_3.74_1	Non-CDS	N/A	G	G	G	A	G	A	ENA|CDSF01000084|	301267
PbPT3Sc00009	290172	PbPT3Sc00009_Sm_3.74_1	Non-CDS	N/A	G	G	G	C	G	C	ENA|CDSF01000084|	301280
PbPT3Sc00009	290189	PbPT3Sc00009_Sm_3.74_1	Non-CDS	N/A	C	C	C	T	C	T	ENA|CDSF01000084|	301297
PbPT3Sc00009	290201	PbPT3Sc00009_Sm_3.74_1	Non-CDS	N/A	G	G	G	T	G	T	ENA|CDSF01000084|	301309
PbPT3Sc00009	290237	PbPT3Sc00009_Sm_3.74_1	Non-CDS	N/A	A	A	A	G	A	G	ENA|CDSF01000084|	301344
PbPT3Sc00009	290248	PbPT3Sc00009_Sm_3.74_1	Non-CDS	N/A	A	A	A	C	A	C	ENA|CDSF01000084|	301355
PbPT3Sc00009	292130	PbPT3Sc00009_Sm_3.58_1	synonymous	Phe	C	C	C	T	C	T	ENA|CDSF01000084|	303056
PbPT3Sc00009	292362	PbPT3Sc00009_Sm_3.58_1	non-synonymous	Leu/Val	T	T	T	G	T	G	ENA|CDSF01000084|	303288
PbPT3Sc00011	48225	PbPT3Sc00011_Am_0.94_1	non-synonymous	Pro/Ser	A	A	A	T	A	T	ENA|CDSF01000124|	21079
PbPT3Sc00011	50433	PbPT3Sc00011_Am_0.98_1	synonymous	Ala	A	A	A	C	A	C	ENA|CDSF01000124|	23287
PbPT3Sc00011	67456	inter	N/A	N/A	T	T	T	G	T	G	ENA|CDSF01000124|	39612
PbPT3Sc00011	73582	PbPT3Sc00011_Sm_0.170_1	Non-CDS	N/A	G	G	G	T	G	T	ENA|CDSF01000124|	45738
PbPT3Sc00011	73629	PbPT3Sc00011_Sm_0.170_1	non-synonymous	Ile/Phe	C	C	C	T	C	T	ENA|CDSF01000124|	45785
PbPT3Sc00011	73794	PbPT3Sc00011_Sm_0.170_1	synonymous	Leu	T	T	T	C	T	C	ENA|CDSF01000124|	45950
PbPT3Sc00011	73941	PbPT3Sc00011_Sm_0.170_1	non-synonymous	Ser/Arg	G	G	G	A	G	A	ENA|CDSF01000124|	46097
PbPT3Sc00011	74035	PbPT3Sc00011_Sm_0.170_1	Non-CDS	N/A	T	T	T	G	T	G	ENA|CDSF01000124|	46191
PbPT3Sc00011	74244	PbPT3Sc00011_Sm_0.170_1	non-synonymous	Gly/STOP	C	C	C	T	C	T	ENA|CDSF01000124|	46400
PbPT3Sc00011	74274	PbPT3Sc00011_Sm_0.170_1	synonymous	Arg	C	C	C	A	C	A	ENA|CDSF01000124|	46430
PbPT3Sc00011	74310	PbPT3Sc00011_Sm_0.170_1	Non-CDS	N/A	G	G	G	A	G	A	ENA|CDSF01000124|	46466
PbPT3Sc00011	74316	PbPT3Sc00011_Sm_0.170_1	Non-CDS	N/A	A	A	A	G	A	G	ENA|CDSF01000124|	46472
PbPT3Sc00011	74323	PbPT3Sc00011_Sm_0.170_1	Non-CDS	N/A	C	C	C	A	C	A	ENA|CDSF01000124|	46479
PbPT3Sc00011	74487	PbPT3Sc00011_Sm_0.170_1	Non-CDS	N/A	C	C	C	T	C	T	ENA|CDSF01000124|	46643
PbPT3Sc00011	74565	PbPT3Sc00011_Sm_0.170_1	non-synonymous	Val/Phe	C	C	C	T	C	T	ENA|CDSF01000124|	46721
PbPT3Sc00011	74619	PbPT3Sc00011_Sm_0.170_1	non-synonymous	Trp/Arg	G	G	G	A	G	A	ENA|CDSF01000124|	46775
PbPT3Sc00011	74773	PbPT3Sc00011_Sm_0.170_1	synonymous	Glu	C	C	C	G	C	G	ENA|CDSF01000124|	46929
PbPT3Sc00011	74833	PbPT3Sc00011_Sm_0.170_1	Non-CDS	N/A	A	A	A	T	A	T	ENA|CDSF01000124|	46989
PbPT3Sc00011	75028	PbPT3Sc00011_Sm_0.170_1	Non-CDS	N/A	G	G	G	A	G	A	ENA|CDSF01000124|	47184
PbPT3Sc00011	75082	PbPT3Sc00011_Sm_0.170_1	non-synonymous	Gly/Arg	G	G	G	A	G	A	ENA|CDSF01000124|	47238
PbPT3Sc00011	75361	PbPT3Sc00011_Sm_0.170_1	Non-CDS	N/A	A	A	A	G	A	G	ENA|CDSF01000124|	47517
PbPT3Sc00011	75565	PbPT3Sc00011_Sm_0.170_1	non-synonymous	Glu/Asp	T	T	T	C	T	C	ENA|CDSF01000124|	47721
PbPT3Sc00011	75701	inter	N/A	N/A	A	A	A	T	A	T	ENA|CDSF01000124|	47855
PbPT3Sc00011	78831	PbPT3Sc00011_A_0.114_1	synonymous	Asp	G	G	G	C	G	C	ENA|CDSF01000124|	50993
PbPT3Sc00011	85099	PbPT3Sc00011_A_0.121_1	non-synonymous	Thr/Pro	T	T	T	C	T	C	ENA|CDSF01000124|	57261
PbPT3Sc00011	85180	PbPT3Sc00011_A_0.121_1	non-synonymous	Asp/His	T	T	T	C	T	C	ENA|CDSF01000124|	57342
PbPT3Sc00011	85227	inter	N/A	N/A	A	A	A	T	A	T	ENA|CDSF01000124|	57389
PbPT3Sc00011	85278	inter	N/A	N/A	T	T	T	C	T	.	ENA|CDSF01000124|	57439
PbPT3Sc00011	85281	inter	N/A	N/A	C	C	C	A	C	A	ENA|CDSF01000124|	57441
PbPT3Sc00011	85307	inter	N/A	N/A	T	T	T	A	T	A	ENA|CDSF01000124|	57467
PbPT3Sc00011	85379	inter	N/A	N/A	A	A	A	T	A	G	ENA|CDSF01000124|	57570
PbPT3Sc00011	85435	inter	N/A	N/A	A	A	A	G	A	G	ENA|CDSF01000124|	57627
PbPT3Sc00011	85444	inter	N/A	N/A	C	C	C	T	C	T	ENA|CDSF01000124|	57636
PbPT3Sc00011	85457	inter	N/A	N/A	T	T	T	G	T	G	ENA|CDSF01000124|	57648
PbPT3Sc00011	85504	PbPT3Sc00011_A_0.125_1	non-synonymous	Trp/Arg	G	G	G	A	G	A	ENA|CDSF01000124|	57695
PbPT3Sc00011	85627	PbPT3Sc00011_A_0.125_1	Non-CDS	N/A	A	A	A	G	A	G	ENA|CDSF01000124|	57818
PbPT3Sc00011	85635	PbPT3Sc00011_A_0.125_1	Non-CDS	N/A	C	C	C	T	C	T	ENA|CDSF01000124|	57826
PbPT3Sc00011	85645	PbPT3Sc00011_A_0.125_1	Non-CDS	N/A	A	A	A	G	A	G	ENA|CDSF01000124|	57836
PbPT3Sc00011	85648	PbPT3Sc00011_A_0.125_1	Non-CDS	N/A	A	A	A	C	A	C	ENA|CDSF01000124|	57839
PbPT3Sc00011	85905	PbPT3Sc00011_A_0.125_1	synonymous	Arg	T	T	T	C	T	C	ENA|CDSF01000124|	58096
PbPT3Sc00011	85947	PbPT3Sc00011_A_0.125_1	non-synonymous	Gln/Glu	C	C	C	G	C	G	ENA|CDSF01000124|	58138
PbPT3Sc00011	86028	PbPT3Sc00011_A_0.125_1	non-synonymous	Val/Leu	T	T	T	C	T	C	ENA|CDSF01000124|	58219
PbPT3Sc00011	86121	PbPT3Sc00011_A_0.125_1	non-synonymous	Phe/Ile	G	G	G	A	G	A	ENA|CDSF01000124|	58312
PbPT3Sc00011	86186	PbPT3Sc00011_A_0.125_1	synonymous	Arg	T	T	T	C	T	C	ENA|CDSF01000124|	58377
PbPT3Sc00011	86424	PbPT3Sc00011_A_0.125_1	synonymous	Lys	G	G	G	A	G	A	ENA|CDSF01000124|	58615
PbPT3Sc00011	86619	PbPT3Sc00011_A_0.125_1	non-synonymous	Arg/Gly	A	A	A	G	A	G	ENA|CDSF01000124|	58810
PbPT3Sc00011	86661	PbPT3Sc00011_A_0.125_1	non-synonymous	Tyr/Asp	A	A	A	G	A	G	ENA|CDSF01000124|	58852
PbPT3Sc00011	86772	PbPT3Sc00011_A_0.125_1	synonymous	Leu	G	G	G	C	G	C	ENA|CDSF01000124|	58963
PbPT3Sc00011	87248	PbPT3Sc00011_A_0.125_1	non-synonymous	Val/Leu	T	T	T	C	T	C	ENA|CDSF01000124|	59439
PbPT3Sc00011	87401	PbPT3Sc00011_A_0.125_1	synonymous	Tyr	C	C	C	T	C	T	ENA|CDSF01000124|	59592
PbPT3Sc00011	87407	PbPT3Sc00011_A_0.125_1	non-synonymous	Lys/Gln	G	G	G	C	G	C	ENA|CDSF01000124|	59598
PbPT3Sc00011	87524	PbPT3Sc00011_A_0.125_1	non-synonymous	Lys/Glu	T	T	T	G	T	G	ENA|CDSF01000124|	59715
PbPT3Sc00011	87653	PbPT3Sc00011_A_0.125_1	non-synonymous	STOP/Gly	C	C	C	G	C	G	ENA|CDSF01000124|	59844
PbPT3Sc00011	87727	PbPT3Sc00011_A_0.125_1	non-synonymous	Arg/Ser	C	C	C	T	C	T	ENA|CDSF01000124|	59918
PbPT3Sc00011	87767	PbPT3Sc00011_A_0.125_1	non-synonymous	Gly/Arg	G	G	G	A	G	A	ENA|CDSF01000124|	59958
PbPT3Sc00011	87996	inter	N/A	N/A	C	C	C	T	C	T	ENA|CDSF01000124|	60183
PbPT3Sc00011	87999	inter	N/A	N/A	A	A	A	C	A	C	ENA|CDSF01000124|	60186
PbPT3Sc00011	88013	inter	N/A	N/A	T	T	T	C	T	C	ENA|CDSF01000124|	60200
PbPT3Sc00011	88017	inter	N/A	N/A	A	A	A	T	A	T	ENA|CDSF01000124|	60204
PbPT3Sc00011	88024	inter	N/A	N/A	G	G	G	T	G	T	ENA|CDSF01000124|	60211
PbPT3Sc00011	88151	PbPT3Sc00011_Sm_0.142_1	Non-CDS	N/A	T	T	T	A	T	A	ENA|CDSF01000124|	60338
PbPT3Sc00011	88153	PbPT3Sc00011_Sm_0.142_1	Non-CDS	N/A	A	A	A	G	A	G	ENA|CDSF01000124|	60340
PbPT3Sc00011	88154	PbPT3Sc00011_Sm_0.142_1	Non-CDS	N/A	G	G	G	A	G	A	ENA|CDSF01000124|	60341
PbPT3Sc00011	88159	PbPT3Sc00011_Sm_0.142_1	Non-CDS	N/A	A	A	A	G	A	G	ENA|CDSF01000124|	60346
PbPT3Sc00011	88176	PbPT3Sc00011_Sm_0.142_1	Non-CDS	N/A	G	G	G	A	G	A	ENA|CDSF01000124|	60363
PbPT3Sc00011	88213	PbPT3Sc00011_Sm_0.142_1	Non-CDS	N/A	T	T	T	A	T	A	ENA|CDSF01000124|	60400
PbPT3Sc00011	88220	PbPT3Sc00011_Sm_0.142_1	Non-CDS	N/A	T	T	T	C	T	C	ENA|CDSF01000124|	60407
PbPT3Sc00011	88240	PbPT3Sc00011_Sm_0.142_1	Non-CDS	N/A	G	G	G	A	G	A	ENA|CDSF01000124|	60429
PbPT3Sc00011	88258	PbPT3Sc00011_Sm_0.142_1	Non-CDS	N/A	G	G	G	A	G	A	ENA|CDSF01000124|	60447
PbPT3Sc00011	88278	PbPT3Sc00011_Sm_0.142_1	Non-CDS	N/A	TC	TC	TC	TCC	TC	C	ENA|CDSF01000124|	60467
PbPT3Sc00011	88320	PbPT3Sc00011_Sm_0.142_1	Non-CDS	N/A	T	T	T	C	T	C	ENA|CDSF01000124|	60509
PbPT3Sc00011	88354	multi-annotation	N/A	N/A	G	G	G	A	G	A	ENA|CDSF01000124|	60543
PbPT3Sc00011	88399	multi-annotation	N/A	N/A	C	C	C	T	C	T	ENA|CDSF01000124|	60588
PbPT3Sc00011	88680	PbPT3Sc00011_A_0.200_1	Non-CDS	N/A	C	C	C	T	C	T	ENA|CDSF01000124|	60869
PbPT3Sc00011	88835	PbPT3Sc00011_A_0.200_1	synonymous	Gly	G	G	G	T	G	T	ENA|CDSF01000124|	61024
PbPT3Sc00011	88845	PbPT3Sc00011_A_0.200_1	non-synonymous	Ala/Pro	T	T	T	C	T	C	ENA|CDSF01000124|	61034
PbPT3Sc00011	88899	inter	N/A	N/A	C	C	C	T	C	T	ENA|CDSF01000124|	61088
PbPT3Sc00011	88918	inter	N/A	N/A	G	G	G	A	G	A	ENA|CDSF01000124|	61107
PbPT3Sc00011	88966	inter	N/A	N/A	G	G	G	C	G	C	ENA|CDSF01000124|	61155
PbPT3Sc00011	89067	inter	N/A	N/A	G	G	G	C	G	.	ENA|CDSF01000124|	61249
PbPT3Sc00011	89077	inter	N/A	N/A	T	T	T	A	T	A	ENA|CDSF01000124|	61259
PbPT3Sc00011	89133	inter	N/A	N/A	G	G	G	T	G	T	ENA|CDSF01000124|	61315
PbPT3Sc00011	89149	inter	N/A	N/A	G	G	G	T	G	T	ENA|CDSF01000124|	61330
PbPT3Sc00011	89161	inter	N/A	N/A	G	G	G	A	G	A	ENA|CDSF01000124|	61342
PbPT3Sc00011	89168	inter	N/A	N/A	C	C	C	G	C	G	ENA|CDSF01000124|	61349
PbPT3Sc00011	89174	inter	N/A	N/A	T	T	T	G	T	G	ENA|CDSF01000124|	61355
PbPT3Sc00011	89175	inter	N/A	N/A	G	G	G	A	G	A	ENA|CDSF01000124|	61356
PbPT3Sc00011	89187	inter	N/A	N/A	C	C	C	T	C	T	ENA|CDSF01000124|	61368
PbPT3Sc00011	89195	inter	N/A	N/A	G	G	G	T	G	T	ENA|CDSF01000124|	61376
PbPT3Sc00011	89232	inter	N/A	N/A	G	G	G	A	G	A	ENA|CDSF01000124|	61413
PbPT3Sc00011	89244	inter	N/A	N/A	C	C	C	G	C	G	ENA|CDSF01000124|	61425
PbPT3Sc00011	89270	inter	N/A	N/A	G	G	G	C	G	C	ENA|CDSF01000124|	61451
PbPT3Sc00011	89694	PbPT3Sc00011_Sm_1.219_1	synonymous	Ile	C	C	C	T	C	T	ENA|CDSF01000124|	61875
PbPT3Sc00011	89838	PbPT3Sc00011_Sm_1.219_1	synonymous	Ile	T	T	T	C	T	C	ENA|CDSF01000124|	62019
PbPT3Sc00011	89841	PbPT3Sc00011_Sm_1.219_1	synonymous	Arg	G	G	G	A	G	A	ENA|CDSF01000124|	62022
PbPT3Sc00011	90483	PbPT3Sc00011_Sm_1.219_1	Non-CDS	N/A	G	G	G	A	G	A	ENA|CDSF01000124|	62663
PbPT3Sc00011	90498	PbPT3Sc00011_Sm_1.219_1	non-synonymous	Ser/Gly	A	A	A	G	A	G	ENA|CDSF01000124|	62678
PbPT3Sc00011	90528	PbPT3Sc00011_Sm_1.219_1	synonymous	Leu	C	C	C	T	C	T	ENA|CDSF01000124|	62708
PbPT3Sc00011	91293	PbPT3Sc00011_Sm_1.219_1	Non-CDS	N/A	G	G	G	A	G	A	ENA|CDSF01000124|	63473
PbPT3Sc00011	91405	PbPT3Sc00011_Sm_1.219_1	non-synonymous	Asp/Asn	G	G	G	A	G	A	ENA|CDSF01000124|	63585
PbPT3Sc00011	91796	PbPT3Sc00011_Am_1.142_1	non-synonymous	Ala/Pro	G	G	G	C	G	C	ENA|CDSF01000124|	63980
PbPT3Sc00011	91838	PbPT3Sc00011_Am_1.142_1	synonymous	Ile	G	G	G	A	G	A	ENA|CDSF01000124|	64022
PbPT3Sc00011	92146	PbPT3Sc00011_Am_1.142_1	Non-CDS	N/A	CG	CG	CG	C	CG	.	ENA|CDSF01000124|	64329
PbPT3Sc00011	92216	PbPT3Sc00011_Am_1.142_1	non-synonymous	Arg/Gly	T	T	T	G	T	G	ENA|CDSF01000124|	64387
PbPT3Sc00011	92283	PbPT3Sc00011_Am_1.142_1	synonymous	Val	C	C	C	T	C	T	ENA|CDSF01000124|	64454
PbPT3Sc00011	92430	PbPT3Sc00011_Am_1.142_1	non-synonymous	Pro/Gln	G	G	G	A	G	A	ENA|CDSF01000124|	64601
PbPT3Sc00011	92466	PbPT3Sc00011_Am_1.142_1	synonymous	Phe	C	C	C	T	C	T	ENA|CDSF01000124|	64637
PbPT3Sc00011	92618	PbPT3Sc00011_Am_1.142_1	synonymous	Arg	G	G	G	C	G	C	ENA|CDSF01000124|	64789
PbPT3Sc00011	92662	PbPT3Sc00011_Am_1.142_1	synonymous	Pro	C	C	C	T	C	T	ENA|CDSF01000124|	64833
PbPT3Sc00011	92719	PbPT3Sc00011_Am_1.142_1	synonymous	Ser	A	A	A	G	A	G	ENA|CDSF01000124|	64890
PbPT3Sc00011	92857	PbPT3Sc00011_Am_1.142_1	synonymous	Met	A	A	A	G	A	G	ENA|CDSF01000124|	64965
PbPT3Sc00011	92881	PbPT3Sc00011_Am_1.142_1	synonymous	Gly	T	T	T	C	T	C	ENA|CDSF01000124|	64989
PbPT3Sc00011	92903	PbPT3Sc00011_Am_1.142_1	non-synonymous	Trp/Arg	G	G	G	A	G	A	ENA|CDSF01000124|	65011
PbPT3Sc00011	93107	PbPT3Sc00011_Am_1.142_1	non-synonymous	Cys/Gly	A	A	A	G	A	G	ENA|CDSF01000124|	65215
PbPT3Sc00011	93165	PbPT3Sc00011_Am_1.142_1	non-synonymous	Leu/Gln	C	C	C	A	C	A	ENA|CDSF01000124|	65273
PbPT3Sc00011	93167	PbPT3Sc00011_Am_1.142_1	synonymous	Leu	T	T	T	C	T	C	ENA|CDSF01000124|	65275
PbPT3Sc00011	93179	PbPT3Sc00011_Am_1.142_1	synonymous	Ala	A	A	A	G	A	.	ENA|CDSF01000124|	65278
PbPT3Sc00011	93265	PbPT3Sc00011_Am_1.142_1	synonymous	Tyr	C	C	C	T	C	T	ENA|CDSF01000124|	65364
PbPT3Sc00011	93367	PbPT3Sc00011_Am_1.142_1	Non-CDS	N/A	G	G	G	A	G	A	ENA|CDSF01000124|	65466
PbPT3Sc00011	93383	PbPT3Sc00011_Am_1.142_1	Non-CDS	N/A	C	C	C	G	C	G	ENA|CDSF01000124|	65482
PbPT3Sc00011	93395	PbPT3Sc00011_Am_1.142_1	Non-CDS	N/A	T	T	T	G	T	G	ENA|CDSF01000124|	65494
PbPT3Sc00011	93454	PbPT3Sc00011_Am_1.142_1	Non-CDS	N/A	T	T	T	C	T	C	ENA|CDSF01000124|	65553
PbPT3Sc00011	93492	PbPT3Sc00011_Am_1.142_1	Non-CDS	N/A	G	G	G	C	G	C	ENA|CDSF01000124|	65591
PbPT3Sc00011	93514	PbPT3Sc00011_Am_1.142_1	Non-CDS	N/A	A	A	A	C	A	C	ENA|CDSF01000124|	65613
PbPT3Sc00011	93519	PbPT3Sc00011_Am_1.142_1	Non-CDS	N/A	T	T	T	A	T	A	ENA|CDSF01000124|	65618
PbPT3Sc00011	93534	PbPT3Sc00011_Am_1.142_1	Non-CDS	N/A	C	C	C	T	C	T	ENA|CDSF01000124|	65633
PbPT3Sc00011	93691	PbPT3Sc00011_Am_1.142_1	synonymous	Leu	A	A	A	C	A	C	ENA|CDSF01000124|	65790
PbPT3Sc00011	94385	PbPT3Sc00011_Am_1.142_1	Non-CDS	N/A	A	A	A	G	A	G	ENA|CDSF01000124|	66478
PbPT3Sc00011	94386	PbPT3Sc00011_Am_1.142_1	Non-CDS	N/A	T	T	T	A	T	A	ENA|CDSF01000124|	66479
PbPT3Sc00011	94557	PbPT3Sc00011_Am_1.142_1	non-synonymous	Val/Ile	G	G	G	A	G	A	ENA|CDSF01000124|	66650
PbPT3Sc00011	94599	PbPT3Sc00011_Am_1.142_1	non-synonymous	Val/Phe	C	C	C	T	C	T	ENA|CDSF01000124|	66692
PbPT3Sc00011	94650	PbPT3Sc00011_Am_1.142_1	non-synonymous	Gly/Arg	T	T	T	C	T	C	ENA|CDSF01000124|	66743
PbPT3Sc00011	94707	PbPT3Sc00011_Am_1.142_1	Non-CDS	N/A	G	G	G	A	G	A	ENA|CDSF01000124|	66800
PbPT3Sc00011	94708	PbPT3Sc00011_Am_1.142_1	Non-CDS	N/A	C	C	C	T	C	T	ENA|CDSF01000124|	66801
PbPT3Sc00011	94715	PbPT3Sc00011_Am_1.142_1	Non-CDS	N/A	A	A	A	G	A	G	ENA|CDSF01000124|	66808
PbPT3Sc00011	94726	PbPT3Sc00011_Am_1.142_1	Non-CDS	N/A	T	T	T	A	T	A	ENA|CDSF01000124|	66821
PbPT3Sc00011	94728	PbPT3Sc00011_Am_1.142_1	Non-CDS	N/A	A	A	A	G	A	G	ENA|CDSF01000124|	66823
PbPT3Sc00011	94731	PbPT3Sc00011_Am_1.142_1	Non-CDS	N/A	G	G	G	A	G	A	ENA|CDSF01000124|	66826
PbPT3Sc00011	94736	PbPT3Sc00011_Am_1.142_1	Non-CDS	N/A	T	T	T	C	T	C	ENA|CDSF01000124|	66831
PbPT3Sc00011	94744	PbPT3Sc00011_Am_1.142_1	Non-CDS	N/A	G	G	G	A	G	A	ENA|CDSF01000124|	66839
PbPT3Sc00011	94745	PbPT3Sc00011_Am_1.142_1	Non-CDS	N/A	C	C	C	T	C	T	ENA|CDSF01000124|	66840
PbPT3Sc00011	94747	PbPT3Sc00011_Am_1.142_1	Non-CDS	N/A	G	G	G	A	G	A	ENA|CDSF01000124|	66842
PbPT3Sc00011	94805	PbPT3Sc00011_Am_1.142_1	non-synonymous	Asn/Tyr	C	C	C	T	C	T	ENA|CDSF01000124|	66900
PbPT3Sc00011	94823	PbPT3Sc00011_Am_1.142_1	non-synonymous	Asp/His	G	G	G	C	G	C	ENA|CDSF01000124|	66918
PbPT3Sc00011	94850	PbPT3Sc00011_Am_1.142_1	non-synonymous	Thr/Pro	T	T	T	C	T	C	ENA|CDSF01000124|	66945
PbPT3Sc00011	94856	PbPT3Sc00011_Am_1.142_1	non-synonymous	Asp/Asn	G	G	G	A	G	A	ENA|CDSF01000124|	66951
PbPT3Sc00011	94879	PbPT3Sc00011_Am_1.142_1	Non-CDS	N/A	G	G	G	C	G	C	ENA|CDSF01000124|	66976
PbPT3Sc00011	94890	PbPT3Sc00011_Am_1.142_1	Non-CDS	N/A	C	C	C	G	C	G	ENA|CDSF01000124|	66987
PbPT3Sc00011	94921	PbPT3Sc00011_Am_1.142_1	non-synonymous	Cys/Gly	A	A	A	G	A	G	ENA|CDSF01000124|	67015
PbPT3Sc00011	94932	PbPT3Sc00011_Am_1.142_1	synonymous	Ile	T	T	T	C	T	C	ENA|CDSF01000124|	67026
PbPT3Sc00011	94972	PbPT3Sc00011_Am_1.142_1	synonymous	Gly	A	A	A	G	A	G	ENA|CDSF01000124|	67066
PbPT3Sc00011	94976	PbPT3Sc00011_Am_1.142_1	non-synonymous	Arg/Thr	T	T	T	C	T	C	ENA|CDSF01000124|	67070
PbPT3Sc00011	95018	PbPT3Sc00011_Am_1.142_1	Non-CDS	N/A	G	G	G	C	G	C	ENA|CDSF01000124|	67112
PbPT3Sc00011	95114	PbPT3Sc00011_Am_1.142_1	non-synonymous	Lys/Asn	T	T	T	C	T	C	ENA|CDSF01000124|	67208
PbPT3Sc00011	95195	PbPT3Sc00011_Am_1.142_1	synonymous	Thr	T	T	T	C	T	C	ENA|CDSF01000124|	67289
PbPT3Sc00011	95212	PbPT3Sc00011_Am_1.142_1	synonymous	Val	G	G	G	T	G	T	ENA|CDSF01000124|	67306
PbPT3Sc00011	95219	PbPT3Sc00011_Am_1.142_1	synonymous	Leu	A	A	A	C	A	C	ENA|CDSF01000124|	67313
PbPT3Sc00011	95223	PbPT3Sc00011_Am_1.142_1	non-synonymous	Arg/Gly	A	A	A	G	A	G	ENA|CDSF01000124|	67317
PbPT3Sc00011	95247	PbPT3Sc00011_Am_1.142_1	non-synonymous	Ala/Thr	G	G	G	A	G	A	ENA|CDSF01000124|	67341
PbPT3Sc00011	95250	PbPT3Sc00011_Am_1.142_1	non-synonymous	Ile/Leu	T	T	T	C	T	C	ENA|CDSF01000124|	67344
PbPT3Sc00011	95392	PbPT3Sc00011_Am_1.142_1	Non-CDS	N/A	T	T	T	C	T	C	ENA|CDSF01000124|	67486
PbPT3Sc00011	95766	PbPT3Sc00011_Am_1.142_1	synonymous	Ala	C	C	C	G	C	G	ENA|CDSF01000124|	67860
PbPT3Sc00011	95768	PbPT3Sc00011_Am_1.142_1	synonymous	Ala	T	T	T	G	T	G	ENA|CDSF01000124|	67862
PbPT3Sc00011	95885	PbPT3Sc00011_Am_1.142_1	synonymous	Lys	G	G	G	A	G	A	ENA|CDSF01000124|	67979
PbPT3Sc00011	95889	PbPT3Sc00011_Am_1.142_1	non-synonymous	Val/Ala	T	T	T	C	T	C	ENA|CDSF01000124|	67983
PbPT3Sc00011	97166	PbPT3Sc00011_Am_1.142_1	non-synonymous	Tyr/Cys	C	C	C	G	C	A	ENA|CDSF01000124|	69260
PbPT3Sc00011	97178	PbPT3Sc00011_Am_1.142_1	non-synonymous	Gly/Ala	A	A	A	C	A	C	ENA|CDSF01000124|	69272
PbPT3Sc00011	97290	PbPT3Sc00011_Am_1.142_1	Non-CDS	N/A	T	T	T	G	T	G	ENA|CDSF01000124|	69386
PbPT3Sc00011	97291	PbPT3Sc00011_Am_1.142_1	Non-CDS	N/A	A	A	A	C	A	C	ENA|CDSF01000124|	69387
PbPT3Sc00011	97323	PbPT3Sc00011_Am_1.142_1	synonymous	Pro	T	T	T	A	T	A	ENA|CDSF01000124|	69419
PbPT3Sc00011	97351	PbPT3Sc00011_Am_1.142_1	non-synonymous	Asn/His	G	G	G	C	G	C	ENA|CDSF01000124|	69447
PbPT3Sc00011	97402	PbPT3Sc00011_Am_1.142_1	non-synonymous	Asp/His	T	T	T	C	T	C	ENA|CDSF01000124|	69498
PbPT3Sc00011	98527	PbPT3Sc00011_Am_1.142_1	non-synonymous	Glu/Lys	G	G	G	A	G	A	ENA|CDSF01000124|	70623
PbPT3Sc00011	98578	PbPT3Sc00011_Am_1.142_1	non-synonymous	Ala/Ser	C	C	C	T	C	T	ENA|CDSF01000124|	70674
PbPT3Sc00011	98779	inter	N/A	N/A	C	C	C	G	C	G	ENA|CDSF01000124|	70875
PbPT3Sc00011	99233	inter	N/A	N/A	A	A	A	G	A	G	ENA|CDSF01000124|	71326
PbPT3Sc00011	99684	PbPT3Sc00011_Am_1.148_1	Non-CDS	N/A	G	G	G	A	G	A	ENA|CDSF01000124|	71777
PbPT3Sc00011	99685	PbPT3Sc00011_Am_1.148_1	Non-CDS	N/A	C	C	C	G	C	G	ENA|CDSF01000124|	71778
PbPT3Sc00011	99686	PbPT3Sc00011_Am_1.148_1	Non-CDS	N/A	A	A	A	G	A	G	ENA|CDSF01000124|	71779
PbPT3Sc00011	99696	PbPT3Sc00011_Am_1.148_1	Non-CDS	N/A	G	G	G	A	G	A	ENA|CDSF01000124|	71789
PbPT3Sc00011	99723	PbPT3Sc00011_Am_1.148_1	Non-CDS	N/A	A	A	A	G	A	G	ENA|CDSF01000124|	71815
PbPT3Sc00011	100065	PbPT3Sc00011_Am_1.148_1	non-synonymous	Pro/Ser	C	C	C	T	C	T	ENA|CDSF01000124|	72157
PbPT3Sc00011	100142	PbPT3Sc00011_Am_1.148_1	synonymous	Ala	C	C	C	T	C	T	ENA|CDSF01000124|	72234
PbPT3Sc00011	100389	PbPT3Sc00011_Am_1.148_1	synonymous	Pro	T	T	T	C	T	C	ENA|CDSF01000124|	72481
PbPT3Sc00011	100401	PbPT3Sc00011_Am_1.148_1	synonymous	Ala	A	A	A	G	A	G	ENA|CDSF01000124|	72493
PbPT3Sc00011	100407	PbPT3Sc00011_Am_1.148_1	synonymous	Gln	A	A	A	G	A	G	ENA|CDSF01000124|	72499
PbPT3Sc00011	100413	PbPT3Sc00011_Am_1.148_1	synonymous	Ser	C	C	C	T	C	T	ENA|CDSF01000124|	72505
PbPT3Sc00011	100468	PbPT3Sc00011_Am_1.148_1	non-synonymous	Val/Ile	G	G	G	A	G	A	ENA|CDSF01000124|	72560
PbPT3Sc00011	100548	PbPT3Sc00011_Am_1.148_1	non-synonymous	Thr/Ala	A	A	A	G	A	G	ENA|CDSF01000124|	72640
PbPT3Sc00011	100579	PbPT3Sc00011_Am_1.148_1	non-synonymous	Ile/Thr	T	T	T	C	T	C	ENA|CDSF01000124|	72671
PbPT3Sc00011	100581	PbPT3Sc00011_Am_1.148_1	non-synonymous	Ile/Val	A	A	A	G	A	G	ENA|CDSF01000124|	72673
PbPT3Sc00011	100583	PbPT3Sc00011_Am_1.148_1	non-synonymous	Ile/Met	A	A	A	G	A	G	ENA|CDSF01000124|	72675
PbPT3Sc00011	100621	PbPT3Sc00011_Am_1.148_1	non-synonymous	Asp/Gly	A	A	A	G	A	G	ENA|CDSF01000124|	72713
PbPT3Sc00011	100653	PbPT3Sc00011_Am_1.148_1	non-synonymous	Cys/Gly	T	T	T	G	T	G	ENA|CDSF01000124|	72745
PbPT3Sc00011	100965	PbPT3Sc00011_Am_1.148_1	non-synonymous	Asn/Asp	A	A	A	G	A	G	ENA|CDSF01000124|	73057
PbPT3Sc00011	101080	PbPT3Sc00011_Am_1.148_1	non-synonymous	Ala/Val	C	C	C	T	C	T	ENA|CDSF01000124|	73172
PbPT3Sc00011	101706	PbPT3Sc00011_Am_1.148_1	non-synonymous	Asn/Asp	A	A	A	G	A	G	ENA|CDSF01000124|	73798
PbPT3Sc00011	101735	PbPT3Sc00011_Am_1.148_1	synonymous	Val	T	T	T	G	T	G	ENA|CDSF01000124|	73827
PbPT3Sc00011	102047	PbPT3Sc00011_Am_1.148_1	synonymous	Pro	C	C	C	G	C	G	ENA|CDSF01000124|	74139
PbPT3Sc00011	102403	PbPT3Sc00011_Am_1.153_1	non-synonymous	Arg/Gly	C	C	C	G	C	G	ENA|CDSF01000124|	74495
PbPT3Sc00011	102441	PbPT3Sc00011_Am_1.153_1	synonymous	Ser	G	G	G	C	G	C	ENA|CDSF01000124|	74533
PbPT3Sc00011	102583	PbPT3Sc00011_Am_1.153_1	Non-CDS	N/A	G	G	G	A	G	A	ENA|CDSF01000124|	74675
PbPT3Sc00011	102594	PbPT3Sc00011_Am_1.153_1	Non-CDS	N/A	T	T	T	C	T	C	ENA|CDSF01000124|	74686
PbPT3Sc00011	102599	PbPT3Sc00011_Am_1.153_1	Non-CDS	N/A	A	A	A	T	A	T	ENA|CDSF01000124|	74691
PbPT3Sc00011	102692	PbPT3Sc00011_Am_1.153_1	synonymous	Ser	T	T	T	C	T	C	ENA|CDSF01000124|	74784
PbPT3Sc00011	102704	PbPT3Sc00011_Am_1.153_1	synonymous	Val	T	T	T	C	T	C	ENA|CDSF01000124|	74796
PbPT3Sc00011	102722	PbPT3Sc00011_Am_1.153_1	Non-CDS	N/A	A	A	A	G	A	G	ENA|CDSF01000124|	74814
PbPT3Sc00011	103060	PbPT3Sc00011_Am_1.153_1	synonymous	Leu	T	T	T	G	T	G	ENA|CDSF01000124|	75153
PbPT3Sc00011	103082	PbPT3Sc00011_Am_1.153_1	non-synonymous	Gly/Ser	G	G	G	A	G	A	ENA|CDSF01000124|	75175
PbPT3Sc00011	103349	PbPT3Sc00011_Am_1.153_1	synonymous	Glu	G	G	G	A	G	A	ENA|CDSF01000124|	75442
PbPT3Sc00011	103379	PbPT3Sc00011_Am_1.153_1	synonymous	Leu	G	G	G	C	G	C	ENA|CDSF01000124|	75472
PbPT3Sc00011	103394	PbPT3Sc00011_Am_1.153_1	synonymous	Val	T	T	T	C	T	C	ENA|CDSF01000124|	75487
PbPT3Sc00011	103617	PbPT3Sc00011_Am_1.153_1	synonymous	Asn	C	C	C	T	C	T	ENA|CDSF01000124|	75710
PbPT3Sc00011	103721	inter	N/A	N/A	G	G	G	A	G	A	ENA|CDSF01000124|	75814
PbPT3Sc00011	103727	inter	N/A	N/A	T	T	T	G	T	G	ENA|CDSF01000124|	75820
PbPT3Sc00011	103758	inter	N/A	N/A	T	T	T	C	T	C	ENA|CDSF01000124|	75851
PbPT3Sc00011	103759	inter	N/A	N/A	T	T	T	C	T	C	ENA|CDSF01000124|	75852
PbPT3Sc00011	103760	inter	N/A	N/A	G	G	G	A	G	A	ENA|CDSF01000124|	75853
PbPT3Sc00011	103764	inter	N/A	N/A	A	A	A	G	A	G	ENA|CDSF01000124|	75857
PbPT3Sc00011	103997	PbPT3Sc00011_Sm_1.197_1	synonymous	Cys	A	A	A	T	A	T	ENA|CDSF01000124|	76090
PbPT3Sc00011	104013	PbPT3Sc00011_Sm_1.197_1	synonymous	Pro	T	T	T	C	T	C	ENA|CDSF01000124|	76106
PbPT3Sc00011	104114	PbPT3Sc00011_Sm_1.197_1	synonymous	Glu	T	T	T	G	T	G	ENA|CDSF01000124|	76207
PbPT3Sc00011	104129	PbPT3Sc00011_Sm_1.197_1	synonymous	Pro	G	G	G	T	G	T	ENA|CDSF01000124|	76222
PbPT3Sc00011	104172	PbPT3Sc00011_Sm_1.197_1	non-synonymous	Pro/Thr	T	T	T	A	T	A	ENA|CDSF01000124|	76265
PbPT3Sc00011	104246	PbPT3Sc00011_Sm_1.197_1	synonymous	Thr	A	A	A	C	A	C	ENA|CDSF01000124|	76339
PbPT3Sc00011	104275	PbPT3Sc00011_Sm_1.197_1	non-synonymous	Ser/Leu	C	C	C	T	C	T	ENA|CDSF01000124|	76368
PbPT3Sc00011	104280	PbPT3Sc00011_Sm_1.197_1	non-synonymous	Tyr/His	T	T	T	C	T	C	ENA|CDSF01000124|	76373
PbPT3Sc00011	104360	PbPT3Sc00011_Sm_1.197_1	synonymous	Pro	T	T	T	C	T	C	ENA|CDSF01000124|	76453
PbPT3Sc00011	104531	PbPT3Sc00011_Sm_1.197_1	synonymous	Lys	G	G	G	A	G	A	ENA|CDSF01000124|	76624
PbPT3Sc00011	104561	PbPT3Sc00011_Sm_1.197_1	non-synonymous	Asn/Lys	G	G	G	A	G	A	ENA|CDSF01000124|	76654
PbPT3Sc00011	104565	PbPT3Sc00011_Sm_1.197_1	Indel-in-exon	N/A	GGACGACG	GGACGACG	GGACGACG	GGACGACGACG	GGACGACG	G	ENA|CDSF01000124|	76659
PbPT3Sc00011	104880	PbPT3Sc00011_Sm_1.197_1	non-synonymous	Thr/Ala	A	A	A	G	A	G	ENA|CDSF01000124|	76976
PbPT3Sc00011	104883	PbPT3Sc00011_Sm_1.197_1	synonymous	Pro	G	G	G	C	G	C	ENA|CDSF01000124|	76979
PbPT3Sc00011	104989	PbPT3Sc00011_Sm_1.197_1	synonymous	Cys	A	A	A	G	A	G	ENA|CDSF01000124|	77085
PbPT3Sc00011	105010	PbPT3Sc00011_Sm_1.197_1	non-synonymous	Asp/Val	G	G	G	T	G	T	ENA|CDSF01000124|	77106
PbPT3Sc00011	105012	PbPT3Sc00011_Sm_1.197_1	synonymous	Arg	A	A	A	C	A	C	ENA|CDSF01000124|	77108
PbPT3Sc00011	105015	PbPT3Sc00011_Sm_1.197_1	non-synonymous	Thr/Ala	A	A	A	G	A	G	ENA|CDSF01000124|	77111
PbPT3Sc00011	105310	PbPT3Sc00011_Sm_1.197_1	Non-CDS	N/A	GCCCC	GCCCC	GCCCC	GCCCCC	GCCCC	C	ENA|CDSF01000124|	77410
PbPT3Sc00011	105463	inter	N/A	N/A	C	C	C	G	C	G	ENA|CDSF01000124|	77563
PbPT3Sc00011	105546	inter	N/A	N/A	C	C	C	T	C	T	ENA|CDSF01000124|	77646
PbPT3Sc00011	105565	inter	N/A	N/A	T	T	T	C	T	C	ENA|CDSF01000124|	77665
PbPT3Sc00011	105591	inter	N/A	N/A	G	G	G	A	G	A	ENA|CDSF01000124|	77691
PbPT3Sc00011	105603	inter	N/A	N/A	C	C	C	G	C	G	ENA|CDSF01000124|	77703
PbPT3Sc00011	105633	inter	N/A	N/A	C	C	C	T	C	T	ENA|CDSF01000124|	77733
PbPT3Sc00011	105657	inter	N/A	N/A	T	T	T	G	T	G	ENA|CDSF01000124|	77757
PbPT3Sc00011	105783	inter	N/A	N/A	T	T	T	C	T	C	ENA|CDSF01000124|	77881
PbPT3Sc00011	105784	inter	N/A	N/A	T	T	T	G	T	G	ENA|CDSF01000124|	77882
PbPT3Sc00011	105840	inter	N/A	N/A	A	A	A	G	A	G	ENA|CDSF01000124|	77938
PbPT3Sc00011	105842	inter	N/A	N/A	A	A	A	G	A	G	ENA|CDSF01000124|	77940
PbPT3Sc00011	105881	inter	N/A	N/A	G	G	G	T	G	T	ENA|CDSF01000124|	77979
PbPT3Sc00011	105913	inter	N/A	N/A	T	T	T	C	T	C	ENA|CDSF01000124|	78011
PbPT3Sc00011	105926	inter	N/A	N/A	G	G	G	A	G	.	ENA|CDSF01000124|	78014
PbPT3Sc00011	105952	inter	N/A	N/A	C	C	C	T	C	T	ENA|CDSF01000124|	78040
PbPT3Sc00011	105962	inter	N/A	N/A	A	A	A	G	A	G	ENA|CDSF01000124|	78050
PbPT3Sc00011	105969	inter	N/A	N/A	G	G	G	C	G	C	ENA|CDSF01000124|	78057
PbPT3Sc00011	105991	inter	N/A	N/A	G	G	G	T	G	T	ENA|CDSF01000124|	78079
PbPT3Sc00011	105996	inter	N/A	N/A	C	C	C	T	C	T	ENA|CDSF01000124|	78084
PbPT3Sc00011	106012	inter	N/A	N/A	C	C	C	T	C	T	ENA|CDSF01000124|	78100
PbPT3Sc00011	106022	inter	N/A	N/A	A	A	A	G	A	G	ENA|CDSF01000124|	78110
PbPT3Sc00011	106023	inter	N/A	N/A	C	C	C	G	C	G	ENA|CDSF01000124|	78111
PbPT3Sc00011	106044	inter	N/A	N/A	T	T	T	C	T	C	ENA|CDSF01000124|	78132
PbPT3Sc00011	106093	inter	N/A	N/A	C	C	C	CG	C	.	ENA|CDSF01000124|	78180
PbPT3Sc00011	106098	inter	N/A	N/A	A	A	A	G	A	G	ENA|CDSF01000124|	78182
PbPT3Sc00011	106112	inter	N/A	N/A	A	A	A	G	A	G	ENA|CDSF01000124|	78196
PbPT3Sc00011	106326	inter	N/A	N/A	G	G	G	A	G	A	ENA|CDSF01000124|	78410
PbPT3Sc00011	106397	inter	N/A	N/A	T	T	T	C	T	C	ENA|CDSF01000124|	78481
PbPT3Sc00011	106581	inter	N/A	N/A	C	C	C	A	C	A	ENA|CDSF01000124|	78665
PbPT3Sc00011	106596	inter	N/A	N/A	A	A	A	C	A	C	ENA|CDSF01000124|	78680
PbPT3Sc00011	106611	inter	N/A	N/A	G	G	G	A	G	A	ENA|CDSF01000124|	78695
PbPT3Sc00011	106657	PbPT3Sc00011_A_1.275_1	synonymous	Tyr	T	T	T	C	T	C	ENA|CDSF01000124|	78741
PbPT3Sc00011	127406	inter	N/A	N/A	A	A	A	G	A	G	ENA|CDSF01000122|	346692
PbPT3Sc00011	127587	inter	N/A	N/A	C	C	C	A	C	A	ENA|CDSF01000122|	346873
PbPT3Sc00011	127631	PbPT3Sc00011_A_1.280_1	non-synonymous	Ser/Thr	G	G	G	A	G	A	ENA|CDSF01000122|	346917
PbPT3Sc00011	128347	PbPT3Sc00011_A_1.280_1	non-synonymous	Pro/Arg	T	T	T	G	T	G	ENA|CDSF01000122|	347633
PbPT3Sc00011	128427	PbPT3Sc00011_A_1.280_1	non-synonymous	Val/Phe	C	C	C	T	C	T	ENA|CDSF01000122|	347713
PbPT3Sc00011	128879	inter	N/A	N/A	C	C	C	A	C	G	ENA|CDSF01000122|	348165
PbPT3Sc00011	128880	inter	N/A	N/A	C	C	C	A	C	A	ENA|CDSF01000122|	348166
PbPT3Sc00011	129701	PbPT3Sc00011_Sm_1.232_1	synonymous	Phe	A	A	A	T	A	T	ENA|CDSF01000122|	348987
PbPT3Sc00011	129756	PbPT3Sc00011_Sm_1.232_1	non-synonymous	His/Asp	A	A	A	G	A	G	ENA|CDSF01000122|	349042
PbPT3Sc00011	129825	PbPT3Sc00011_Sm_1.232_1	non-synonymous	Asp/His	G	G	G	C	G	C	ENA|CDSF01000122|	349111
PbPT3Sc00011	129843	PbPT3Sc00011_Sm_1.232_1	Non-CDS	N/A	A	A	A	G	A	G	ENA|CDSF01000122|	349129
PbPT3Sc00011	129861	PbPT3Sc00011_Sm_1.232_1	Non-CDS	N/A	T	T	T	C	T	C	ENA|CDSF01000122|	349147
PbPT3Sc00011	129863	PbPT3Sc00011_Sm_1.232_1	Non-CDS	N/A	C	C	C	T	C	T	ENA|CDSF01000122|	349149
PbPT3Sc00011	129872	PbPT3Sc00011_Sm_1.232_1	Non-CDS	N/A	A	A	A	C	A	C	ENA|CDSF01000122|	349158
PbPT3Sc00011	129876	PbPT3Sc00011_Sm_1.232_1	Non-CDS	N/A	C	C	C	T	C	T	ENA|CDSF01000122|	349162
PbPT3Sc00011	129887	PbPT3Sc00011_Sm_1.232_1	Non-CDS	N/A	A	A	A	G	A	G	ENA|CDSF01000122|	349173
PbPT3Sc00011	130136	PbPT3Sc00011_Sm_1.232_1	Non-CDS	N/A	A	A	A	C	A	C	ENA|CDSF01000122|	349422
PbPT3Sc00011	130147	PbPT3Sc00011_Sm_1.232_1	Non-CDS	N/A	T	T	T	C	T	C	ENA|CDSF01000122|	349433
PbPT3Sc00011	130193	PbPT3Sc00011_Sm_1.232_1	Non-CDS	N/A	G	G	G	A	G	A	ENA|CDSF01000122|	349479
PbPT3Sc00011	130211	PbPT3Sc00011_Sm_1.232_1	Non-CDS	N/A	A	A	A	C	A	C	ENA|CDSF01000122|	349497
PbPT3Sc00011	130234	PbPT3Sc00011_Sm_1.232_1	Non-CDS	N/A	T	T	T	G	T	G	ENA|CDSF01000122|	349520
PbPT3Sc00011	130314	PbPT3Sc00011_Sm_1.232_1	Non-CDS	N/A	A	A	A	G	A	G	ENA|CDSF01000122|	349600
PbPT3Sc00011	130342	PbPT3Sc00011_Sm_1.232_1	Non-CDS	N/A	T	T	T	C	T	C	ENA|CDSF01000122|	349628
PbPT3Sc00011	130394	PbPT3Sc00011_Sm_1.232_1	synonymous	Glu	A	A	A	G	A	G	ENA|CDSF01000122|	349680
PbPT3Sc00011	130410	PbPT3Sc00011_Sm_1.232_1	non-synonymous	Trp/Gly	A	A	A	G	A	G	ENA|CDSF01000122|	349696
PbPT3Sc00011	130467	PbPT3Sc00011_Sm_1.232_1	synonymous	Leu	A	A	A	T	A	T	ENA|CDSF01000122|	349753
PbPT3Sc00011	130522	PbPT3Sc00011_Sm_1.232_1	Non-CDS	N/A	A	A	A	T	A	T	ENA|CDSF01000122|	349808
PbPT3Sc00011	130607	PbPT3Sc00011_Sm_1.232_1	non-synonymous	Gln/Glu	A	A	A	G	A	G	ENA|CDSF01000122|	349897
PbPT3Sc00011	130655	PbPT3Sc00011_Sm_1.232_1	non-synonymous	Ser/Gly	A	A	A	G	A	G	ENA|CDSF01000122|	349945
PbPT3Sc00011	130688	PbPT3Sc00011_Sm_1.232_1	non-synonymous	Val/Leu	A	A	A	C	A	C	ENA|CDSF01000122|	349978
PbPT3Sc00011	130715	PbPT3Sc00011_Sm_1.232_1	non-synonymous	Gln/Lys	G	G	G	A	G	A	ENA|CDSF01000122|	350005
PbPT3Sc00011	130748	PbPT3Sc00011_Sm_1.232_1	non-synonymous	Arg/Gly	A	A	A	G	A	G	ENA|CDSF01000122|	350038
PbPT3Sc00011	130765	PbPT3Sc00011_Sm_1.232_1	non-synonymous	Met/Ile	C	C	C	T	C	T	ENA|CDSF01000122|	350055
PbPT3Sc00011	130804	PbPT3Sc00011_Sm_1.232_1	Non-CDS	N/A	A	A	A	G	A	G	ENA|CDSF01000122|	350094
PbPT3Sc00011	130805	PbPT3Sc00011_Sm_1.232_1	Non-CDS	N/A	T	T	T	G	T	G	ENA|CDSF01000122|	350095
PbPT3Sc00011	130810	PbPT3Sc00011_Sm_1.232_1	Non-CDS	N/A	A	A	A	G	A	G	ENA|CDSF01000122|	350099
PbPT3Sc00011	130815	PbPT3Sc00011_Sm_1.232_1	Non-CDS	N/A	T	T	T	A	T	A	ENA|CDSF01000122|	350104
PbPT3Sc00011	130816	PbPT3Sc00011_Sm_1.232_1	Non-CDS	N/A	T	T	T	C	T	C	ENA|CDSF01000122|	350105
PbPT3Sc00011	130899	PbPT3Sc00011_Sm_1.232_1	synonymous	Gly	A	A	A	G	A	G	ENA|CDSF01000122|	350188
PbPT3Sc00011	130994	PbPT3Sc00011_Sm_1.232_1	non-synonymous	Gln/Lys	G	G	G	A	G	A	ENA|CDSF01000122|	350283
PbPT3Sc00011	131009	PbPT3Sc00011_Sm_1.232_1	synonymous	Glu	A	A	A	G	A	G	ENA|CDSF01000122|	350298
PbPT3Sc00011	131044	PbPT3Sc00011_Sm_1.232_1	synonymous	Val	G	G	G	A	G	A	ENA|CDSF01000122|	350333
PbPT3Sc00011	131045	PbPT3Sc00011_Sm_1.232_1	non-synonymous	Val/Leu	T	T	T	C	T	C	ENA|CDSF01000122|	350334
PbPT3Sc00011	131051	PbPT3Sc00011_Sm_1.232_1	non-synonymous	Val/Ile	G	G	G	A	G	A	ENA|CDSF01000122|	350340
PbPT3Sc00011	131180	PbPT3Sc00011_Sm_1.232_1	non-synonymous	Glu/Gln	T	T	T	C	T	C	ENA|CDSF01000122|	350469
PbPT3Sc00011	131551	PbPT3Sc00011_Sm_1.232_1	Non-CDS	N/A	G	G	G	A	G	A	ENA|CDSF01000122|	350840
PbPT3Sc00011	131734	PbPT3Sc00011_Sm_1.232_1	non-synonymous	Leu/Val	C	C	C	G	C	G	ENA|CDSF01000122|	351023
PbPT3Sc00011	131782	PbPT3Sc00011_Sm_1.232_1	synonymous	Ala	A	A	A	G	A	G	ENA|CDSF01000122|	351071
PbPT3Sc00011	132089	PbPT3Sc00011_Sm_1.232_1	non-synonymous	Glu/Asp	T	T	T	C	T	C	ENA|CDSF01000122|	351378
PbPT3Sc00011	132091	PbPT3Sc00011_Sm_1.232_1	Non-CDS	N/A	T	T	T	C	T	C	ENA|CDSF01000122|	351380
PbPT3Sc00011	132109	PbPT3Sc00011_Sm_1.232_1	Non-CDS	N/A	C	C	C	G	C	G	ENA|CDSF01000122|	351398
PbPT3Sc00011	132166	PbPT3Sc00011_Sm_1.232_1	non-synonymous	Leu/Val	A	A	A	G	A	G	ENA|CDSF01000122|	351455
PbPT3Sc00011	132304	PbPT3Sc00011_Sm_1.232_1	synonymous	Ala	A	A	A	G	A	G	ENA|CDSF01000122|	351593
PbPT3Sc00011	132363	PbPT3Sc00011_Sm_1.232_1	synonymous	Val	G	G	G	A	G	A	ENA|CDSF01000122|	351652
PbPT3Sc00011	144012	inter	N/A	N/A	G	G	G	A	G	A	ENA|CDSF01000122|	363233
PbPT3Sc00011	144055	inter	N/A	N/A	A	A	A	C	A	C	ENA|CDSF01000122|	363276
PbPT3Sc00011	144270	inter	N/A	N/A	G	G	G	A	G	A	ENA|CDSF01000122|	363491
PbPT3Sc00011	144288	inter	N/A	N/A	G	G	G	T	G	T	ENA|CDSF01000122|	363509
PbPT3Sc00011	144304	inter	N/A	N/A	G	G	G	A	G	A	ENA|CDSF01000122|	363525
PbPT3Sc00011	144321	inter	N/A	N/A	C	C	C	T	C	T	ENA|CDSF01000122|	363542
PbPT3Sc00011	144376	inter	N/A	N/A	G	G	G	C	G	C	ENA|CDSF01000122|	363597
PbPT3Sc00011	144435	inter	N/A	N/A	A	A	A	C	A	C	ENA|CDSF01000122|	363656
PbPT3Sc00011	144451	inter	N/A	N/A	A	A	A	G	A	G	ENA|CDSF01000122|	363672
PbPT3Sc00011	144469	inter	N/A	N/A	C	C	C	T	C	T	ENA|CDSF01000122|	363690
PbPT3Sc00011	144521	inter	N/A	N/A	G	G	G	A	G	A	ENA|CDSF01000122|	363742
PbPT3Sc00011	144587	inter	N/A	N/A	C	C	C	T	C	T	ENA|CDSF01000122|	363808
PbPT3Sc00011	144593	inter	N/A	N/A	C	C	C	A	C	A	ENA|CDSF01000122|	363814
PbPT3Sc00011	144618	inter	N/A	N/A	G	G	G	T	G	T	ENA|CDSF01000122|	363839
PbPT3Sc00011	144620	inter	N/A	N/A	T	T	T	C	T	C	ENA|CDSF01000122|	363841
PbPT3Sc00011	146090	PbPT3Sc00011_Am_1.149_1	Non-CDS	N/A	G	G	G	A	G	A	ENA|CDSF01000122|	365276
PbPT3Sc00011	146107	PbPT3Sc00011_Am_1.149_1	Non-CDS	N/A	C	C	C	G	C	G	ENA|CDSF01000122|	365293
PbPT3Sc00011	146109	PbPT3Sc00011_Am_1.149_1	Non-CDS	N/A	T	T	T	G	T	G	ENA|CDSF01000122|	365295
PbPT3Sc00011	146182	PbPT3Sc00011_Am_1.149_1	non-synonymous	Arg/Gly	C	C	C	G	C	G	ENA|CDSF01000122|	365368
PbPT3Sc00011	146343	PbPT3Sc00011_Am_1.149_1	Non-CDS	N/A	C	C	C	T	C	T	ENA|CDSF01000122|	365529
PbPT3Sc00011	146347	PbPT3Sc00011_Am_1.149_1	Non-CDS	N/A	C	C	C	T	C	T	ENA|CDSF01000122|	365533
PbPT3Sc00011	146351	PbPT3Sc00011_Am_1.149_1	Non-CDS	N/A	A	A	A	G	A	G	ENA|CDSF01000122|	365537
PbPT3Sc00011	146364	PbPT3Sc00011_Am_1.149_1	Non-CDS	N/A	A	A	A	C	A	C	ENA|CDSF01000122|	365550
PbPT3Sc00011	146372	PbPT3Sc00011_Am_1.149_1	Non-CDS	N/A	T	T	T	C	T	C	ENA|CDSF01000122|	365558
PbPT3Sc00011	165129	PbPT3Sc00011_Am_1.116_1	synonymous	Ser	C	C	C	T	C	T	ENA|CDSF01000122|	384929
PbPT3Sc00011	165135	PbPT3Sc00011_Am_1.116_1	non-synonymous	Asp/Glu	A	A	A	G	A	G	ENA|CDSF01000122|	384935
PbPT3Sc00011	165142	PbPT3Sc00011_Am_1.116_1	non-synonymous	Thr/Ala	C	C	C	G	C	G	ENA|CDSF01000122|	384942
PbPT3Sc00011	165177	PbPT3Sc00011_Am_1.116_1	non-synonymous	His/Gln	C	C	C	G	C	G	ENA|CDSF01000122|	384986
PbPT3Sc00011	165337	PbPT3Sc00011_Am_1.116_1	Non-CDS	N/A	T	T	T	C	T	C	ENA|CDSF01000122|	385146
PbPT3Sc00011	165339	PbPT3Sc00011_Am_1.116_1	Non-CDS	N/A	G	G	G	A	G	A	ENA|CDSF01000122|	385148
PbPT3Sc00011	165362	PbPT3Sc00011_Am_1.116_1	Non-CDS	N/A	G	G	G	C	G	C	ENA|CDSF01000122|	385171
PbPT3Sc00011	165415	PbPT3Sc00011_Am_1.116_1	synonymous	Ala	C	C	C	A	C	A	ENA|CDSF01000122|	385224
PbPT3Sc00011	165462	PbPT3Sc00011_Am_1.116_1	Non-CDS	N/A	T	T	T	C	T	C	ENA|CDSF01000122|	385271
PbPT3Sc00011	165464	PbPT3Sc00011_Am_1.116_1	Non-CDS	N/A	T	T	T	A	T	A	ENA|CDSF01000122|	385273
PbPT3Sc00011	165473	PbPT3Sc00011_Am_1.116_1	Non-CDS	N/A	T	T	T	C	T	C	ENA|CDSF01000122|	385282
PbPT3Sc00011	165484	PbPT3Sc00011_Am_1.116_1	Non-CDS	N/A	C	C	C	A	C	A	ENA|CDSF01000122|	385293
PbPT3Sc00011	165488	PbPT3Sc00011_Am_1.116_1	Non-CDS	N/A	T	T	T	C	T	C	ENA|CDSF01000122|	385297
PbPT3Sc00011	165513	PbPT3Sc00011_Am_1.116_1	non-synonymous	Thr/Pro	T	T	T	C	T	C	ENA|CDSF01000122|	385322
PbPT3Sc00011	165543	PbPT3Sc00011_Am_1.116_1	non-synonymous	Thr/Ser	C	C	C	T	C	T	ENA|CDSF01000122|	385352
PbPT3Sc00011	165720	inter	N/A	N/A	C	C	C	G	C	G	ENA|CDSF01000122|	385529
PbPT3Sc00011	165805	PbPT3Sc00011_S_1.294_1	non-synonymous	Gln/His	T	T	T	C	T	C	ENA|CDSF01000122|	385614
PbPT3Sc00011	165893	PbPT3Sc00011_S_1.294_1	non-synonymous	Pro/Ser	C	C	C	T	C	T	ENA|CDSF01000122|	385702
PbPT3Sc00011	165951	PbPT3Sc00011_S_1.294_1	Non-CDS	N/A	C	C	C	T	C	T	ENA|CDSF01000122|	385760
PbPT3Sc00011	165963	PbPT3Sc00011_S_1.294_1	Non-CDS	N/A	A	A	A	G	A	G	ENA|CDSF01000122|	385772
PbPT3Sc00011	165992	PbPT3Sc00011_S_1.294_1	synonymous	Gln	T	T	T	C	T	C	ENA|CDSF01000122|	385801
PbPT3Sc00011	166138	PbPT3Sc00011_S_1.294_1	synonymous	Asn	C	C	C	T	C	T	ENA|CDSF01000122|	385947
PbPT3Sc00011	166178	PbPT3Sc00011_S_1.294_1	non-synonymous	Asn/Asp	C	C	C	G	C	G	ENA|CDSF01000122|	385987
PbPT3Sc00011	166226	PbPT3Sc00011_S_1.294_1	Non-CDS	N/A	C	C	C	G	C	G	ENA|CDSF01000122|	386035
PbPT3Sc00011	166304	PbPT3Sc00011_S_1.294_1	synonymous	Asp	G	G	G	A	G	A	ENA|CDSF01000122|	386113
PbPT3Sc00011	166375	PbPT3Sc00011_S_1.294_1	Non-CDS	N/A	C	C	C	T	C	T	ENA|CDSF01000122|	386184
PbPT3Sc00011	166398	PbPT3Sc00011_S_1.294_1	synonymous	Met	C	C	C	A	C	A	ENA|CDSF01000122|	386207
PbPT3Sc00011	166576	PbPT3Sc00011_S_1.294_1	Non-CDS	N/A	G	G	G	A	G	A	ENA|CDSF01000122|	386385
PbPT3Sc00011	166663	PbPT3Sc00011_S_1.294_1	non-synonymous	Thr/Ala	C	C	C	G	C	G	ENA|CDSF01000122|	386472
PbPT3Sc00011	166681	PbPT3Sc00011_S_1.294_1	non-synonymous	Ser/Thr	G	G	G	A	G	A	ENA|CDSF01000122|	386490
PbPT3Sc00011	166866	PbPT3Sc00011_S_1.294_1	non-synonymous	Trp/Cys	T	T	T	C	T	C	ENA|CDSF01000122|	386675
PbPT3Sc00011	166966	PbPT3Sc00011_S_1.294_1	non-synonymous	Pro/Ser	A	A	A	T	A	T	ENA|CDSF01000122|	386775
PbPT3Sc00011	166995	PbPT3Sc00011_S_1.294_1	Non-CDS	N/A	C	C	C	A	C	A	ENA|CDSF01000122|	386804
PbPT3Sc00011	167005	PbPT3Sc00011_S_1.294_1	Non-CDS	N/A	C	C	C	T	C	T	ENA|CDSF01000122|	386814
PbPT3Sc00011	167093	PbPT3Sc00011_S_1.294_1	non-synonymous	Arg/Gly	A	A	A	G	A	G	ENA|CDSF01000122|	386902
PbPT3Sc00011	167123	PbPT3Sc00011_S_1.294_1	non-synonymous	Ile/Phe	G	G	G	T	G	T	ENA|CDSF01000122|	386932
PbPT3Sc00011	167199	PbPT3Sc00011_S_1.294_1	Non-CDS	N/A	G	G	G	A	G	A	ENA|CDSF01000122|	387008
PbPT3Sc00011	167204	PbPT3Sc00011_S_1.294_1	Non-CDS	N/A	A	A	A	G	A	G	ENA|CDSF01000122|	387013
PbPT3Sc00011	167236	PbPT3Sc00011_S_1.294_1	non-synonymous	Cys/Gly	A	A	A	G	A	G	ENA|CDSF01000122|	387045
PbPT3Sc00011	167263	PbPT3Sc00011_S_1.294_1	non-synonymous	Asp/His	A	A	A	C	A	C	ENA|CDSF01000122|	387072
PbPT3Sc00011	167295	PbPT3Sc00011_S_1.294_1	synonymous	Asn	C	C	C	T	C	T	ENA|CDSF01000122|	387104
PbPT3Sc00011	167496	PbPT3Sc00011_S_1.294_1	Non-CDS	N/A	C	C	C	T	C	T	ENA|CDSF01000122|	387305
PbPT3Sc00011	167570	PbPT3Sc00011_S_1.294_1	non-synonymous	Leu/Val	A	A	A	G	A	G	ENA|CDSF01000122|	387379
PbPT3Sc00011	167606	PbPT3Sc00011_S_1.294_1	non-synonymous	Val/Leu	C	C	C	T	C	T	ENA|CDSF01000122|	387415
PbPT3Sc00011	167696	PbPT3Sc00011_S_1.294_1	synonymous	Leu	T	T	T	C	T	C	ENA|CDSF01000122|	387505
PbPT3Sc00011	167769	PbPT3Sc00011_S_1.294_1	Non-CDS	N/A	C	C	C	A	C	A	ENA|CDSF01000122|	387578
PbPT3Sc00011	167877	PbPT3Sc00011_S_1.294_1	synonymous	Thr	G	G	G	A	G	A	ENA|CDSF01000122|	387686
PbPT3Sc00011	168276	PbPT3Sc00011_S_1.294_1	synonymous	Leu	T	T	T	C	T	C	ENA|CDSF01000122|	388085
PbPT3Sc00011	168281	PbPT3Sc00011_S_1.294_1	synonymous	Val	A	A	A	T	A	T	ENA|CDSF01000122|	388090
PbPT3Sc00011	168360	PbPT3Sc00011_S_1.294_1	non-synonymous	Glu/Lys	G	G	G	A	G	A	ENA|CDSF01000122|	388169
PbPT3Sc00011	168363	PbPT3Sc00011_S_1.294_1	non-synonymous	Arg/Gly	A	A	A	G	A	G	ENA|CDSF01000122|	388172
PbPT3Sc00011	168668	PbPT3Sc00011_S_1.294_1	Non-CDS	N/A	C	C	C	A	C	A	ENA|CDSF01000122|	388477
PbPT3Sc00011	168704	PbPT3Sc00011_S_1.294_1	non-synonymous	Ser/Thr	G	G	G	A	G	A	ENA|CDSF01000122|	388513
PbPT3Sc00011	169058	inter	N/A	N/A	T	T	T	C	T	C	ENA|CDSF01000122|	388867
PbPT3Sc00011	169109	inter	N/A	N/A	C	C	C	G	C	G	ENA|CDSF01000122|	388918
PbPT3Sc00011	169136	inter	N/A	N/A	C	C	C	T	C	.	ENA|CDSF01000122|	388943
PbPT3Sc00011	169137	inter	N/A	N/A	C	C	C	A	C	.	ENA|CDSF01000122|	388943
PbPT3Sc00011	169210	PbPT3Sc00011_Am_1.127_1	non-synonymous	Tyr/Ser	A	A	A	C	A	C	ENA|CDSF01000122|	389013
PbPT3Sc00011	169388	PbPT3Sc00011_Am_1.127_1	synonymous	Asp	T	T	T	C	T	C	ENA|CDSF01000122|	389191
PbPT3Sc00011	169583	PbPT3Sc00011_Am_1.127_1	synonymous	Ala	G	G	G	C	G	C	ENA|CDSF01000122|	389386
PbPT3Sc00011	169593	PbPT3Sc00011_Am_1.127_1	non-synonymous	Ser/Arg	A	A	A	C	A	C	ENA|CDSF01000122|	389396
PbPT3Sc00011	169620	PbPT3Sc00011_Am_1.127_1	non-synonymous	Val/Ile	G	G	G	A	G	A	ENA|CDSF01000122|	389423
PbPT3Sc00011	170094	PbPT3Sc00011_Am_1.132_1	non-synonymous	Met/Leu	A	A	A	C	A	C	ENA|CDSF01000122|	389897
PbPT3Sc00011	170198	PbPT3Sc00011_Am_1.132_1	synonymous	Arg	G	G	G	C	G	C	ENA|CDSF01000122|	390001
PbPT3Sc00011	170369	PbPT3Sc00011_Am_1.132_1	synonymous	Gly	G	G	G	C	G	C	ENA|CDSF01000122|	390172
PbPT3Sc00011	170544	PbPT3Sc00011_Am_1.138_1	non-synonymous	Phe/Leu	G	G	G	C	G	C	ENA|CDSF01000122|	390348
PbPT3Sc00011	171915	inter	N/A	N/A	G	G	G	A	G	A	ENA|CDSF01000122|	391722
PbPT3Sc00011	171921	inter	N/A	N/A	A	A	A	C	A	C	ENA|CDSF01000122|	391728
PbPT3Sc00011	171945	inter	N/A	N/A	C	C	C	A	C	A	ENA|CDSF01000122|	391748
PbPT3Sc00011	171948	inter	N/A	N/A	T	T	T	C	T	C	ENA|CDSF01000122|	391751
PbPT3Sc00011	171949	inter	N/A	N/A	G	G	G	A	G	A	ENA|CDSF01000122|	391752
PbPT3Sc00011	172004	inter	N/A	N/A	G	G	G	A	G	A	ENA|CDSF01000122|	391807
PbPT3Sc00011	172025	inter	N/A	N/A	A	A	A	C	A	C	ENA|CDSF01000122|	391828
PbPT3Sc00011	172030	inter	N/A	N/A	A	A	A	G	A	G	ENA|CDSF01000122|	391833
PbPT3Sc00011	172067	inter	N/A	N/A	G	G	G	T	G	T	ENA|CDSF01000122|	391870
PbPT3Sc00011	172233	inter	N/A	N/A	T	T	T	G	T	G	ENA|CDSF01000122|	392036
PbPT3Sc00011	173161	PbPT3Sc00011_Am_1.144_1	synonymous	Asn	T	T	T	C	T	C	ENA|CDSF01000122|	392970
PbPT3Sc00011	173476	PbPT3Sc00011_Am_1.144_1	synonymous	Thr	T	T	T	G	T	G	ENA|CDSF01000122|	393285
PbPT3Sc00011	173949	PbPT3Sc00011_Am_1.150_1	non-synonymous	Thr/Pro	G	G	G	C	G	C	ENA|CDSF01000122|	393759
PbPT3Sc00011	174126	PbPT3Sc00011_Am_1.150_1	synonymous	Ser	C	C	C	T	C	T	ENA|CDSF01000122|	393936
PbPT3Sc00011	174161	PbPT3Sc00011_Am_1.150_1	synonymous	Ile	T	T	T	C	T	C	ENA|CDSF01000122|	393971
PbPT3Sc00011	174496	PbPT3Sc00011_Am_1.150_1	non-synonymous	Val/Ala	T	T	T	C	T	C	ENA|CDSF01000122|	394306
PbPT3Sc00011	175203	PbPT3Sc00011_Am_1.150_1	non-synonymous	Thr/Ala	A	A	A	G	A	G	ENA|CDSF01000122|	395013
PbPT3Sc00011	176890	PbPT3Sc00011_S_1.260_1	synonymous	Ser	C	C	C	G	C	G	ENA|CDSF01000122|	396698
PbPT3Sc00011	176935	PbPT3Sc00011_S_1.260_1	synonymous	Asp	T	T	T	C	T	C	ENA|CDSF01000122|	396743
PbPT3Sc00011	177092	inter	N/A	N/A	T	T	T	G	T	G	ENA|CDSF01000122|	396900
PbPT3Sc00011	178032	PbPT3Sc00011_A_1.284_1	Non-CDS	N/A	G	G	G	T	G	T	ENA|CDSF01000122|	397840
PbPT3Sc00011	178051	PbPT3Sc00011_A_1.284_1	Non-CDS	N/A	A	A	A	G	A	G	ENA|CDSF01000122|	397859
PbPT3Sc00011	178052	PbPT3Sc00011_A_1.284_1	Non-CDS	N/A	T	T	T	C	T	C	ENA|CDSF01000122|	397860
PbPT3Sc00011	178124	PbPT3Sc00011_A_1.284_1	non-synonymous	Leu/Val	A	A	A	G	A	G	ENA|CDSF01000122|	397932
PbPT3Sc00011	178340	inter	N/A	N/A	A	A	A	G	A	G	ENA|CDSF01000122|	398148
PbPT3Sc00011	178354	inter	N/A	N/A	A	A	A	G	A	G	ENA|CDSF01000122|	398162
PbPT3Sc00011	178438	inter	N/A	N/A	A	A	A	G	A	G	ENA|CDSF01000122|	398247
PbPT3Sc00011	178446	inter	N/A	N/A	G	G	G	T	G	T	ENA|CDSF01000122|	398255
PbPT3Sc00011	178463	inter	N/A	N/A	C	C	C	T	C	T	ENA|CDSF01000122|	398272
PbPT3Sc00011	178465	inter	N/A	N/A	G	G	G	A	G	A	ENA|CDSF01000122|	398274
PbPT3Sc00011	178472	inter	N/A	N/A	T	T	T	C	T	C	ENA|CDSF01000122|	398281
PbPT3Sc00011	178484	inter	N/A	N/A	T	T	T	C	T	G	ENA|CDSF01000122|	398293
PbPT3Sc00011	178496	inter	N/A	N/A	G	G	G	C	G	C	ENA|CDSF01000122|	398305
PbPT3Sc00011	178503	inter	N/A	N/A	C	C	C	A	C	A	ENA|CDSF01000122|	398312
PbPT3Sc00011	178513	inter	N/A	N/A	T	T	T	C	T	C	ENA|CDSF01000122|	398322
PbPT3Sc00011	178520	inter	N/A	N/A	G	G	G	T	G	T	ENA|CDSF01000122|	398329
PbPT3Sc00011	178535	inter	N/A	N/A	C	C	C	G	C	G	ENA|CDSF01000122|	398349
PbPT3Sc00011	178540	inter	N/A	N/A	T	T	T	A	T	A	ENA|CDSF01000122|	398354
PbPT3Sc00011	178576	inter	N/A	N/A	C	C	C	T	C	T	ENA|CDSF01000122|	398387
PbPT3Sc00011	178624	inter	N/A	N/A	A	A	A	G	A	G	ENA|CDSF01000122|	398436
PbPT3Sc00011	178697	inter	N/A	N/A	T	T	T	C	T	C	ENA|CDSF01000122|	398509
PbPT3Sc00011	178715	inter	N/A	N/A	T	T	T	C	T	C	ENA|CDSF01000122|	398527
PbPT3Sc00011	178728	inter	N/A	N/A	C	C	C	A	C	A	ENA|CDSF01000122|	398541
PbPT3Sc00011	178792	inter	N/A	N/A	CCCC	CCCC	CCCC	CCCCGGCCC	CCCC	A	ENA|CDSF01000122|	398605
PbPT3Sc00011	178882	inter	N/A	N/A	C	C	C	A	C	A	ENA|CDSF01000122|	398695
PbPT3Sc00011	178887	inter	N/A	N/A	G	G	G	T	G	T	ENA|CDSF01000122|	398700
PbPT3Sc00011	178935	inter	N/A	N/A	A	A	A	AGG	A	G	ENA|CDSF01000122|	398749
PbPT3Sc00011	179060	inter	N/A	N/A	A	A	A	G	A	G	ENA|CDSF01000122|	398875
PbPT3Sc00011	179087	inter	N/A	N/A	A	A	A	C	A	C	ENA|CDSF01000122|	398902
PbPT3Sc00011	179089	inter	N/A	N/A	A	A	A	C	A	C	ENA|CDSF01000122|	398904
PbPT3Sc00011	179090	inter	N/A	N/A	T	T	T	G	T	G	ENA|CDSF01000122|	398905
PbPT3Sc00011	179099	inter	N/A	N/A	A	A	A	T	A	T	ENA|CDSF01000122|	398914
PbPT3Sc00011	179104	inter	N/A	N/A	A	A	A	G	A	G	ENA|CDSF01000122|	398919
PbPT3Sc00011	179107	inter	N/A	N/A	G	G	G	A	G	A	ENA|CDSF01000122|	398922
PbPT3Sc00011	179134	inter	N/A	N/A	G	G	G	A	G	A	ENA|CDSF01000122|	398949
PbPT3Sc00011	179175	inter	N/A	N/A	T	T	T	C	T	C	ENA|CDSF01000122|	398990
PbPT3Sc00011	179181	inter	N/A	N/A	T	T	T	G	T	G	ENA|CDSF01000122|	398996
PbPT3Sc00011	179360	inter	N/A	N/A	A	A	A	G	A	G	ENA|CDSF01000122|	399174
PbPT3Sc00011	179394	inter	N/A	N/A	G	G	G	C	G	C	ENA|CDSF01000122|	399208
PbPT3Sc00011	179578	PbPT3Sc00011_Sm_1.226_1	non-synonymous	Ser/Trp	C	C	C	G	C	G	ENA|CDSF01000122|	399389
PbPT3Sc00011	179838	PbPT3Sc00011_Sm_1.226_1	synonymous	Cys	T	T	T	C	T	C	ENA|CDSF01000122|	399649
PbPT3Sc00011	179979	inter	N/A	N/A	G	G	G	A	G	A	ENA|CDSF01000122|	399790
PbPT3Sc00011	180031	inter	N/A	N/A	A	A	A	G	A	G	ENA|CDSF01000122|	399842
PbPT3Sc00011	180182	inter	N/A	N/A	G	G	G	A	G	A	ENA|CDSF01000122|	400011
PbPT3Sc00011	180585	inter	N/A	N/A	A	A	A	ACC	A	C	ENA|CDSF01000122|	400441
PbPT3Sc00011	182200	PbPT3Sc00011_Sm_1.216_1	non-synonymous	Leu/Met	G	G	G	A	G	A	ENA|CDSF01000122|	402059
PbPT3Sc00011	182478	PbPT3Sc00011_Sm_1.216_1	non-synonymous	Phe/Leu	T	T	T	C	T	C	ENA|CDSF01000122|	402337
PbPT3Sc00011	182480	PbPT3Sc00011_Sm_1.216_1	non-synonymous	Phe/Leu	A	A	A	G	A	G	ENA|CDSF01000122|	402339
PbPT3Sc00011	182481	PbPT3Sc00011_Sm_1.216_1	non-synonymous	Lys/STOP	A	A	A	T	A	T	ENA|CDSF01000122|	402340
PbPT3Sc00011	182489	PbPT3Sc00011_Sm_1.216_1	synonymous	Ile	T	T	T	C	T	C	ENA|CDSF01000122|	402348
PbPT3Sc00011	182691	PbPT3Sc00011_Sm_1.216_1	Non-CDS	N/A	G	G	G	T	G	T	ENA|CDSF01000122|	402550
PbPT3Sc00011	182797	PbPT3Sc00011_Sm_1.216_1	non-synonymous	Met/Ile	T	T	T	C	T	C	ENA|CDSF01000122|	402656
PbPT3Sc00011	182840	PbPT3Sc00011_Sm_1.216_1	synonymous	Ala	A	A	A	G	A	G	ENA|CDSF01000122|	402699
PbPT3Sc00011	182895	inter	N/A	N/A	G	G	G	A	G	A	ENA|CDSF01000122|	402754
PbPT3Sc00011	182949	inter	N/A	N/A	A	A	A	G	A	G	ENA|CDSF01000122|	402808
PbPT3Sc00011	182952	inter	N/A	N/A	A	A	A	G	A	G	ENA|CDSF01000122|	402811
PbPT3Sc00011	182975	inter	N/A	N/A	C	C	C	A	C	A	ENA|CDSF01000122|	402834
PbPT3Sc00011	183013	inter	N/A	N/A	C	C	C	G	C	.	ENA|CDSF01000122|	402864
PbPT3Sc00011	183216	inter	N/A	N/A	A	A	A	C	A	C	ENA|CDSF01000122|	403114
PbPT3Sc00011	183436	inter	N/A	N/A	C	C	C	T	C	T	ENA|CDSF01000122|	403318
PbPT3Sc00011	183964	PbPT3Sc00011_Sm_1.222_1	non-synonymous	Ala/Asp	G	G	G	A	G	A	ENA|CDSF01000122|	403846
PbPT3Sc00011	184165	PbPT3Sc00011_Sm_1.222_1	non-synonymous	Tyr/His	A	A	A	C	A	C	ENA|CDSF01000122|	404047
PbPT3Sc00011	184170	PbPT3Sc00011_Sm_1.222_1	synonymous	Phe	T	T	T	C	T	C	ENA|CDSF01000122|	404052
PbPT3Sc00011	184250	PbPT3Sc00011_Sm_1.222_1	synonymous	Lys	G	G	G	A	G	A	ENA|CDSF01000122|	404132
PbPT3Sc00011	184330	PbPT3Sc00011_Sm_1.222_1	Non-CDS	N/A	T	T	T	C	T	C	ENA|CDSF01000122|	404213
PbPT3Sc00011	185114	inter	N/A	N/A	A	A	A	G	A	G	ENA|CDSF01000122|	404997
PbPT3Sc00011	185349	inter	N/A	N/A	A	A	A	T	A	T	ENA|CDSF01000122|	405231
PbPT3Sc00011	185351	inter	N/A	N/A	A	A	A	G	A	G	ENA|CDSF01000122|	405233
PbPT3Sc00011	185354	inter	N/A	N/A	C	C	C	G	C	G	ENA|CDSF01000122|	405236
PbPT3Sc00011	185394	inter	N/A	N/A	C	C	C	T	C	T	ENA|CDSF01000122|	405276
PbPT3Sc00011	185411	inter	N/A	N/A	G	G	G	T	G	T	ENA|CDSF01000122|	405293
PbPT3Sc00011	185414	inter	N/A	N/A	A	A	A	G	A	G	ENA|CDSF01000122|	405296
PbPT3Sc00011	185415	inter	N/A	N/A	A	A	A	C	A	C	ENA|CDSF01000122|	405297
PbPT3Sc00011	185456	inter	N/A	N/A	G	G	G	T	G	T	ENA|CDSF01000122|	405338
PbPT3Sc00011	185474	inter	N/A	N/A	T	T	T	C	T	C	ENA|CDSF01000122|	405356
PbPT3Sc00011	185540	PbPT3Sc00011_Sm_1.195_1	Non-CDS	N/A	C	C	C	T	C	T	ENA|CDSF01000122|	405422
PbPT3Sc00011	185755	PbPT3Sc00011_Sm_1.195_1	Non-CDS	N/A	A	A	A	G	A	G	ENA|CDSF01000122|	405637
PbPT3Sc00011	186126	PbPT3Sc00011_Sm_1.195_1	synonymous	Pro	C	C	C	T	C	T	ENA|CDSF01000122|	406008
PbPT3Sc00011	186640	PbPT3Sc00011_Sm_1.236_1	synonymous	Leu	G	G	G	T	G	T	ENA|CDSF01000122|	406522
PbPT3Sc00011	186652	PbPT3Sc00011_Sm_1.236_1	synonymous	Val	G	G	G	C	G	C	ENA|CDSF01000122|	406534
PbPT3Sc00011	186676	PbPT3Sc00011_Sm_1.236_1	synonymous	Gly	G	G	G	A	G	A	ENA|CDSF01000122|	406558
PbPT3Sc00011	186694	inter	N/A	N/A	G	G	G	C	G	C	ENA|CDSF01000122|	406576
PbPT3Sc00011	186704	inter	N/A	N/A	G	G	G	A	G	A	ENA|CDSF01000122|	406586
PbPT3Sc00011	186725	inter	N/A	N/A	G	G	G	A	G	A	ENA|CDSF01000122|	406607
PbPT3Sc00011	186730	inter	N/A	N/A	A	A	A	T	A	T	ENA|CDSF01000122|	406612
PbPT3Sc00011	186731	inter	N/A	N/A	C	C	C	T	C	T	ENA|CDSF01000122|	406613
PbPT3Sc00011	186752	inter	N/A	N/A	C	C	C	T	C	T	ENA|CDSF01000122|	406634
PbPT3Sc00011	186757	inter	N/A	N/A	A	A	A	G	A	G	ENA|CDSF01000122|	406639
PbPT3Sc00011	186844	inter	N/A	N/A	A	A	A	G	A	G	ENA|CDSF01000122|	406730
PbPT3Sc00011	186949	PbPT3Sc00011_Sm_2.325_1	non-synonymous	Thr/Ser	G	G	G	T	G	T	ENA|CDSF01000122|	406835
PbPT3Sc00011	187614	PbPT3Sc00011_S_2.374_1	non-synonymous	Arg/Cys	A	A	A	T	A	T	ENA|CDSF01000122|	407519
PbPT3Sc00011	187635	PbPT3Sc00011_S_2.374_1	non-synonymous	Asp/His	T	T	T	C	T	C	ENA|CDSF01000122|	407540
PbPT3Sc00011	187993	PbPT3Sc00011_S_2.374_1	non-synonymous	Tyr/Cys	A	A	A	G	A	G	ENA|CDSF01000122|	407898
PbPT3Sc00011	188033	PbPT3Sc00011_S_2.374_1	Non-CDS	N/A	G	G	G	A	G	A	ENA|CDSF01000122|	407938
PbPT3Sc00011	188034	PbPT3Sc00011_S_2.374_1	Non-CDS	N/A	T	T	T	C	T	C	ENA|CDSF01000122|	407939
PbPT3Sc00011	188176	PbPT3Sc00011_S_2.374_1	non-synonymous	Asp/Tyr	G	G	G	T	G	T	ENA|CDSF01000122|	408081
PbPT3Sc00011	188227	PbPT3Sc00011_S_2.374_1	synonymous	Ala	T	T	T	G	T	G	ENA|CDSF01000122|	408132
PbPT3Sc00011	188602	PbPT3Sc00011_S_2.374_1	non-synonymous	Pro/Ala	A	A	A	G	A	G	ENA|CDSF01000122|	408507
PbPT3Sc00011	188697	inter	N/A	N/A	T	T	T	C	T	C	ENA|CDSF01000122|	408603
PbPT3Sc00011	188699	inter	N/A	N/A	GT	GT	GT	GTT	GT	T	ENA|CDSF01000122|	408606
PbPT3Sc00011	188701	inter	N/A	N/A	C	C	C	G	C	G	ENA|CDSF01000122|	408608
PbPT3Sc00011	188856	PbPT3Sc00011_Am_2.164_1	non-synonymous	Ala/Pro	G	G	G	C	G	C	ENA|CDSF01000122|	408763
PbPT3Sc00011	189003	PbPT3Sc00011_Am_2.164_1	non-synonymous	Val/Leu	G	G	G	C	G	C	ENA|CDSF01000122|	408910
PbPT3Sc00011	189432	PbPT3Sc00011_Am_2.164_1	synonymous	Glu	A	A	A	G	A	G	ENA|CDSF01000122|	409339
PbPT3Sc00011	189606	PbPT3Sc00011_Am_2.164_1	synonymous	Leu	C	C	C	T	C	T	ENA|CDSF01000122|	409513
PbPT3Sc00011	189866	PbPT3Sc00011_Am_2.164_1	synonymous	Asn	A	A	A	C	A	T	ENA|CDSF01000122|	409773
PbPT3Sc00011	189965	PbPT3Sc00011_Am_2.164_1	synonymous	Asn	C	C	C	T	C	T	ENA|CDSF01000122|	409872
PbPT3Sc00011	190093	PbPT3Sc00011_Am_2.164_1	non-synonymous	Pro/Arg	A	A	A	G	A	G	ENA|CDSF01000122|	410000
PbPT3Sc00011	190212	inter	N/A	N/A	A	A	A	AGCCAGTG	A	G	ENA|CDSF01000122|	410120
PbPT3Sc00011	190482	inter	N/A	N/A	C	C	C	A	C	.	ENA|CDSF01000122|	410351
PbPT3Sc00011	190566	inter	N/A	N/A	C	C	C	A	C	A	ENA|CDSF01000122|	410433
PbPT3Sc00011	190580	inter	N/A	N/A	C	C	C	T	C	T	ENA|CDSF01000122|	410447
PbPT3Sc00011	190619	inter	N/A	N/A	C	C	C	T	C	T	ENA|CDSF01000122|	410486
PbPT3Sc00011	190650	inter	N/A	N/A	G	G	G	A	G	A	ENA|CDSF01000122|	410517
PbPT3Sc00011	190712	inter	N/A	N/A	G	G	G	C	G	C	ENA|CDSF01000122|	410579
PbPT3Sc00011	190714	inter	N/A	N/A	A	A	A	C	A	C	ENA|CDSF01000122|	410581
PbPT3Sc00011	190750	inter	N/A	N/A	T	T	T	C	T	C	ENA|CDSF01000122|	410617
PbPT3Sc00011	190756	inter	N/A	N/A	G	G	G	T	G	T	ENA|CDSF01000122|	410623
PbPT3Sc00011	190764	inter	N/A	N/A	G	G	G	C	G	C	ENA|CDSF01000122|	410631
PbPT3Sc00011	190800	inter	N/A	N/A	C	C	C	T	C	T	ENA|CDSF01000122|	410667
PbPT3Sc00011	190821	inter	N/A	N/A	T	T	T	A	T	A	ENA|CDSF01000122|	410688
PbPT3Sc00011	190823	inter	N/A	N/A	C	C	C	G	C	G	ENA|CDSF01000122|	410690
PbPT3Sc00011	190831	inter	N/A	N/A	G	G	G	A	G	A	ENA|CDSF01000122|	410698
PbPT3Sc00011	190897	inter	N/A	N/A	A	A	A	C	A	C	ENA|CDSF01000122|	410764
PbPT3Sc00011	190984	inter	N/A	N/A	A	A	A	G	A	G	ENA|CDSF01000122|	410851
PbPT3Sc00011	190998	inter	N/A	N/A	G	G	G	A	G	A	ENA|CDSF01000122|	410865
PbPT3Sc00011	191015	inter	N/A	N/A	A	A	A	G	A	G	ENA|CDSF01000122|	410882
PbPT3Sc00011	191019	inter	N/A	N/A	A	A	A	C	A	C	ENA|CDSF01000122|	410886
PbPT3Sc00011	191076	inter	N/A	N/A	T	T	T	G	T	G	ENA|CDSF01000122|	410943
PbPT3Sc00011	191090	inter	N/A	N/A	A	A	A	G	A	G	ENA|CDSF01000122|	410957
PbPT3Sc00011	191105	inter	N/A	N/A	T	T	T	C	T	C	ENA|CDSF01000122|	410972
PbPT3Sc00011	191110	inter	N/A	N/A	G	G	G	C	G	T	ENA|CDSF01000122|	410977
PbPT3Sc00011	191135	inter	N/A	N/A	A	A	A	G	A	G	ENA|CDSF01000122|	411002
PbPT3Sc00011	191225	inter	N/A	N/A	A	A	A	G	A	G	ENA|CDSF01000122|	411092
PbPT3Sc00011	191313	inter	N/A	N/A	C	C	C	T	C	T	ENA|CDSF01000122|	411180
PbPT3Sc00011	192121	PbPT3Sc00011_A_2.138_1	synonymous	Leu	C	C	C	T	C	T	ENA|CDSF01000122|	411988
PbPT3Sc00011	192162	PbPT3Sc00011_A_2.138_1	synonymous	Leu	A	A	A	G	A	G	ENA|CDSF01000122|	412029
PbPT3Sc00011	240504	PbPT3Sc00011_Sm_2.267_1	non-synonymous	His/Arg	A	A	A	G	A	G	ENA|CDSF01000122|	460347
PbPT3Sc00011	240839	PbPT3Sc00011_Sm_2.267_1	non-synonymous	Val/Ala	T	T	T	C	T	C	ENA|CDSF01000122|	460682
PbPT3Sc00011	241060	PbPT3Sc00011_Sm_2.267_1	non-synonymous	Ala/Ser	G	G	G	T	G	T	ENA|CDSF01000122|	460903
PbPT3Sc00011	241318	PbPT3Sc00011_Sm_2.267_1	non-synonymous	Val/Leu	G	G	G	C	G	C	ENA|CDSF01000122|	461161
PbPT3Sc00011	241527	PbPT3Sc00011_Sm_2.267_1	synonymous	Ser	C	C	C	T	C	T	ENA|CDSF01000122|	461370
PbPT3Sc00011	241544	PbPT3Sc00011_Sm_2.267_1	non-synonymous	Ala/Val	C	C	C	T	C	T	ENA|CDSF01000122|	461387
PbPT3Sc00011	241611	PbPT3Sc00011_Sm_2.267_1	synonymous	Thr	C	C	C	T	C	T	ENA|CDSF01000122|	461454
PbPT3Sc00011	241749	inter	N/A	N/A	C	C	C	A	C	A	ENA|CDSF01000122|	461592
PbPT3Sc00011	241756	inter	N/A	N/A	T	T	T	C	T	C	ENA|CDSF01000122|	461599
PbPT3Sc00011	278743	PbPT3Sc00011_Am_2.187_1	synonymous	Phe	T	T	T	C	T	C	ENA|CDSF01000122|	498495
PbPT3Sc00011	278852	PbPT3Sc00011_Am_2.187_1	non-synonymous	Ser/Pro	A	A	A	C	A	C	ENA|CDSF01000122|	498604
PbPT3Sc00011	278861	PbPT3Sc00011_Am_2.187_1	non-synonymous	Leu/Met	G	G	G	A	G	A	ENA|CDSF01000122|	498613
PbPT3Sc00011	278876	PbPT3Sc00011_Am_2.187_1	non-synonymous	Leu/Val	A	A	A	G	A	G	ENA|CDSF01000122|	498628
PbPT3Sc00011	278936	PbPT3Sc00011_Am_2.187_1	non-synonymous	Lys/Glu	A	A	A	G	A	G	ENA|CDSF01000122|	498688
PbPT3Sc00011	278957	PbPT3Sc00011_Am_2.187_1	synonymous	Val	A	A	A	G	A	G	ENA|CDSF01000122|	498709
PbPT3Sc00011	279053	PbPT3Sc00011_Am_2.187_1	non-synonymous	Lys/Gln	A	A	A	C	A	C	ENA|CDSF01000122|	498805
PbPT3Sc00011	279068	PbPT3Sc00011_Am_2.187_1	non-synonymous	Phe/Val	A	A	A	G	A	T	ENA|CDSF01000122|	498820
PbPT3Sc00011	279107	PbPT3Sc00011_Am_2.187_1	non-synonymous	Lys/Gln	G	G	G	C	G	C	ENA|CDSF01000122|	498859
PbPT3Sc00011	279395	PbPT3Sc00011_Am_2.187_1	synonymous	Pro	C	C	C	T	C	T	ENA|CDSF01000122|	499147
PbPT3Sc00011	279542	PbPT3Sc00011_Am_2.187_1	synonymous	Ile	A	A	A	C	A	G	ENA|CDSF01000122|	499294
PbPT3Sc00011	279608	PbPT3Sc00011_Am_2.187_1	synonymous	Ile	C	C	C	T	C	T	ENA|CDSF01000122|	499360
PbPT3Sc00011	279762	PbPT3Sc00011_Am_2.187_1	non-synonymous	Val/Leu	G	G	G	C	G	C	ENA|CDSF01000122|	499514
PbPT3Sc00011	280248	PbPT3Sc00011_Am_2.187_1	non-synonymous	Ala/Ser	C	C	C	T	C	T	ENA|CDSF01000122|	500000
PbPT3Sc00011	280250	PbPT3Sc00011_Am_2.187_1	synonymous	Ala	T	T	T	C	T	C	ENA|CDSF01000122|	500002
PbPT3Sc00011	280274	PbPT3Sc00011_Am_2.187_1	synonymous	Arg	C	C	C	T	C	T	ENA|CDSF01000122|	500026
PbPT3Sc00011	280296	PbPT3Sc00011_Am_2.187_1	non-synonymous	Ser/Pro	T	T	T	C	T	C	ENA|CDSF01000122|	500048
PbPT3Sc00011	281169	PbPT3Sc00011_Am_2.187_1	non-synonymous	Ser/Gly	A	A	A	G	A	G	ENA|CDSF01000122|	500921
PbPT3Sc00011	281277	PbPT3Sc00011_Am_2.187_1	non-synonymous	Asp/Tyr	C	C	C	T	C	T	ENA|CDSF01000122|	501029
PbPT3Sc00011	281283	PbPT3Sc00011_Am_2.187_1	non-synonymous	Ala/Thr	G	G	G	A	G	A	ENA|CDSF01000122|	501035
PbPT3Sc00011	281334	PbPT3Sc00011_Am_2.187_1	non-synonymous	Glu/Gln	T	T	T	C	T	C	ENA|CDSF01000122|	501086
PbPT3Sc00011	281664	PbPT3Sc00011_Am_2.187_1	non-synonymous	Cys/Arg	T	T	T	C	T	C	ENA|CDSF01000122|	501416
PbPT3Sc00011	282468	PbPT3Sc00011_Am_2.187_1	non-synonymous	Tyr/Asn	G	G	G	A	G	A	ENA|CDSF01000122|	502220
PbPT3Sc00011	283561	PbPT3Sc00011_Am_2.193_1	non-synonymous	Ile/Val	A	A	A	G	A	G	ENA|CDSF01000122|	503313
PbPT3Sc00011	283569	PbPT3Sc00011_Am_2.193_1	synonymous	Val	T	T	T	C	T	C	ENA|CDSF01000122|	503321
PbPT3Sc00011	284226	PbPT3Sc00011_A_2.363_1	synonymous	STOP	A	A	A	T	A	T	ENA|CDSF01000122|	503978
PbPT3Sc00011	284307	PbPT3Sc00011_A_2.363_1	Non-CDS	N/A	G	G	G	A	G	A	ENA|CDSF01000122|	504059
PbPT3Sc00011	284716	PbPT3Sc00011_A_2.363_1	non-synonymous	Ala/Pro	T	T	T	C	T	C	ENA|CDSF01000122|	504468
PbPT3Sc00011	285824	inter	N/A	N/A	G	G	G	A	G	A	ENA|CDSF01000122|	505577
PbPT3Sc00011	285874	inter	N/A	N/A	A	A	A	T	A	T	ENA|CDSF01000122|	505627
PbPT3Sc00011	285934	inter	N/A	N/A	C	C	C	T	C	.	ENA|CDSF01000122|	505684
PbPT3Sc00011	285956	inter	N/A	N/A	T	T	T	G	T	.	ENA|CDSF01000122|	505684
PbPT3Sc00011	285978	inter	N/A	N/A	T	T	T	C	T	.	ENA|CDSF01000122|	505684
PbPT3Sc00011	286046	inter	N/A	N/A	C	C	C	T	C	T	ENA|CDSF01000122|	505722
PbPT3Sc00011	286093	inter	N/A	N/A	C	C	C	G	C	G	ENA|CDSF01000122|	505765
PbPT3Sc00011	286122	inter	N/A	N/A	G	G	G	C	G	C	ENA|CDSF01000122|	505794
PbPT3Sc00011	287208	PbPT3Sc00011_A_2.350_1	synonymous	Leu	T	T	T	G	T	G	ENA|CDSF01000122|	506880
PbPT3Sc00011	287594	PbPT3Sc00011_A_2.350_1	synonymous	Ala	T	T	T	C	T	C	ENA|CDSF01000122|	507272
PbPT3Sc00011	287606	PbPT3Sc00011_A_2.350_1	synonymous	Glu	A	A	A	G	A	G	ENA|CDSF01000122|	507284
PbPT3Sc00011	289136	inter	N/A	N/A	T	T	T	C	T	C	ENA|CDSF01000122|	508928
PbPT3Sc00011	289139	inter	N/A	N/A	C	C	C	T	C	T	ENA|CDSF01000122|	508931
PbPT3Sc00011	289191	inter	N/A	N/A	T	T	T	C	T	C	ENA|CDSF01000122|	508983
PbPT3Sc00011	289266	inter	N/A	N/A	G	G	G	A	G	A	ENA|CDSF01000122|	509058
PbPT3Sc00011	289345	inter	N/A	N/A	G	G	G	A	G	A	ENA|CDSF01000122|	509137
PbPT3Sc00011	289357	inter	N/A	N/A	C	C	C	T	C	T	ENA|CDSF01000122|	509149
PbPT3Sc00011	289449	inter	N/A	N/A	G	G	G	T	G	T	ENA|CDSF01000122|	509241
PbPT3Sc00011	289458	inter	N/A	N/A	T	T	T	C	T	C	ENA|CDSF01000122|	509250
PbPT3Sc00011	289471	inter	N/A	N/A	T	T	T	C	T	C	ENA|CDSF01000122|	509263
PbPT3Sc00011	289482	inter	N/A	N/A	G	G	G	A	G	A	ENA|CDSF01000122|	509274
PbPT3Sc00011	289485	inter	N/A	N/A	T	T	T	C	T	C	ENA|CDSF01000122|	509277
PbPT3Sc00011	289491	inter	N/A	N/A	G	G	G	A	G	A	ENA|CDSF01000122|	509283
PbPT3Sc00011	289497	inter	N/A	N/A	G	G	G	C	G	C	ENA|CDSF01000122|	509289
PbPT3Sc00011	289515	inter	N/A	N/A	G	G	G	A	G	A	ENA|CDSF01000122|	509307
PbPT3Sc00011	289524	inter	N/A	N/A	C	C	C	T	C	T	ENA|CDSF01000122|	509316
PbPT3Sc00011	289529	inter	N/A	N/A	C	C	C	A	C	A	ENA|CDSF01000122|	509321
PbPT3Sc00011	289556	inter	N/A	N/A	G	G	G	A	G	A	ENA|CDSF01000122|	509348
PbPT3Sc00011	289566	inter	N/A	N/A	T	T	T	C	T	C	ENA|CDSF01000122|	509358
PbPT3Sc00011	289568	inter	N/A	N/A	C	C	C	A	C	A	ENA|CDSF01000122|	509360
PbPT3Sc00011	289581	inter	N/A	N/A	C	C	C	T	C	T	ENA|CDSF01000122|	509373
PbPT3Sc00011	289617	inter	N/A	N/A	C	C	C	T	C	T	ENA|CDSF01000122|	509409
PbPT3Sc00011	289619	inter	N/A	N/A	C	C	C	G	C	G	ENA|CDSF01000122|	509411
PbPT3Sc00011	289623	inter	N/A	N/A	A	A	A	G	A	G	ENA|CDSF01000122|	509415
PbPT3Sc00011	289641	inter	N/A	N/A	C	C	C	T	C	T	ENA|CDSF01000122|	509433
PbPT3Sc00011	289650	inter	N/A	N/A	T	T	T	A	T	A	ENA|CDSF01000122|	509442
PbPT3Sc00011	289688	inter	N/A	N/A	T	T	T	G	T	G	ENA|CDSF01000122|	509480
PbPT3Sc00011	289728	inter	N/A	N/A	T	T	T	C	T	C	ENA|CDSF01000122|	509520
PbPT3Sc00011	289743	inter	N/A	N/A	G	G	G	A	G	A	ENA|CDSF01000122|	509535
PbPT3Sc00011	290508	inter	N/A	N/A	T	T	T	C	T	C	ENA|CDSF01000122|	510297
PbPT3Sc00011	290592	inter	N/A	N/A	T	T	T	C	T	C	ENA|CDSF01000122|	510381
PbPT3Sc00011	290974	inter	N/A	N/A	A	A	A	G	A	G	ENA|CDSF01000122|	510763
PbPT3Sc00011	291261	inter	N/A	N/A	G	G	G	A	G	A	ENA|CDSF01000122|	511050
PbPT3Sc00011	291263	inter	N/A	N/A	T	T	T	G	T	G	ENA|CDSF01000122|	511052
PbPT3Sc00011	291507	inter	N/A	N/A	G	G	G	A	G	A	ENA|CDSF01000122|	511296
PbPT3Sc00011	291524	inter	N/A	N/A	T	T	T	C	T	C	ENA|CDSF01000122|	511313
PbPT3Sc00011	291564	inter	N/A	N/A	T	T	T	A	T	A	ENA|CDSF01000122|	511353
PbPT3Sc00011	291594	inter	N/A	N/A	G	G	G	A	G	A	ENA|CDSF01000122|	511383
PbPT3Sc00011	291665	inter	N/A	N/A	A	A	A	G	A	G	ENA|CDSF01000122|	511454
PbPT3Sc00011	291674	inter	N/A	N/A	G	G	G	C	G	C	ENA|CDSF01000122|	511463
PbPT3Sc00011	291776	inter	N/A	N/A	T	T	T	C	T	C	ENA|CDSF01000122|	511565
PbPT3Sc00011	291782	inter	N/A	N/A	A	A	A	G	A	G	ENA|CDSF01000122|	511571
PbPT3Sc00011	291867	PbPT3Sc00011_Am_3.163_1	synonymous	Ser	T	T	T	C	T	C	ENA|CDSF01000122|	511656
PbPT3Sc00011	291884	PbPT3Sc00011_Am_3.163_1	synonymous	Pro	T	T	T	C	T	C	ENA|CDSF01000122|	511673
PbPT3Sc00011	292008	PbPT3Sc00011_Am_3.163_1	Non-CDS	N/A	A	A	A	G	A	G	ENA|CDSF01000122|	511797
PbPT3Sc00011	292081	PbPT3Sc00011_Am_3.163_1	non-synonymous	Asp/Tyr	C	C	C	T	C	T	ENA|CDSF01000122|	511870
PbPT3Sc00011	330007	PbPT3Sc00011_G_3.23_1	Non-CDS	N/A	A	A	A	C	A	C	ENA|CDSF01000122|	551410
PbPT3Sc00011	330032	PbPT3Sc00011_G_3.23_1	Non-CDS	N/A	C	C	C	T	C	T	ENA|CDSF01000122|	551435
PbPT3Sc00011	330037	PbPT3Sc00011_G_3.23_1	Non-CDS	N/A	C	C	C	T	C	T	ENA|CDSF01000122|	551440
PbPT3Sc00011	330106	PbPT3Sc00011_G_3.23_1	non-synonymous	Thr/Ala	A	A	A	G	A	G	ENA|CDSF01000122|	551509
PbPT3Sc00011	330331	PbPT3Sc00011_G_3.23_1	Non-CDS	N/A	A	A	A	G	A	G	ENA|CDSF01000122|	551734
PbPT3Sc00011	330336	PbPT3Sc00011_G_3.23_1	Non-CDS	N/A	A	A	A	C	A	C	ENA|CDSF01000122|	551739
PbPT3Sc00011	330340	PbPT3Sc00011_G_3.23_1	Non-CDS	N/A	T	T	T	A	T	A	ENA|CDSF01000122|	551743
PbPT3Sc00011	330350	PbPT3Sc00011_G_3.23_1	Non-CDS	N/A	A	A	A	G	A	G	ENA|CDSF01000122|	551753
PbPT3Sc00011	330352	PbPT3Sc00011_G_3.23_1	Non-CDS	N/A	T	T	T	C	T	C	ENA|CDSF01000122|	551755
PbPT3Sc00011	330367	PbPT3Sc00011_G_3.23_1	Non-CDS	N/A	T	T	T	A	T	A	ENA|CDSF01000122|	551770
PbPT3Sc00011	330370	PbPT3Sc00011_G_3.23_1	Non-CDS	N/A	C	C	C	G	C	G	ENA|CDSF01000122|	551773
PbPT3Sc00011	330379	PbPT3Sc00011_G_3.23_1	Non-CDS	N/A	G	G	G	A	G	A	ENA|CDSF01000122|	551782
PbPT3Sc00011	330381	PbPT3Sc00011_G_3.23_1	Non-CDS	N/A	C	C	C	A	C	A	ENA|CDSF01000122|	551784
PbPT3Sc00011	330385	PbPT3Sc00011_G_3.23_1	Non-CDS	N/A	A	A	A	C	A	C	ENA|CDSF01000122|	551788
PbPT3Sc00011	330389	PbPT3Sc00011_G_3.23_1	Non-CDS	N/A	T	T	T	C	T	C	ENA|CDSF01000122|	551792
PbPT3Sc00011	330427	PbPT3Sc00011_G_3.23_1	non-synonymous	Ala/Thr	G	G	G	A	G	A	ENA|CDSF01000122|	551830
PbPT3Sc00011	330457	PbPT3Sc00011_G_3.23_1	non-synonymous	Val/Leu	T	T	T	C	T	C	ENA|CDSF01000122|	551860
PbPT3Sc00011	330498	PbPT3Sc00011_G_3.23_1	synonymous	Ala	A	A	A	C	A	C	ENA|CDSF01000122|	551901
PbPT3Sc00011	330599	PbPT3Sc00011_G_3.23_1	Non-CDS	N/A	A	A	A	C	A	C	ENA|CDSF01000122|	552002
PbPT3Sc00011	330631	PbPT3Sc00011_G_3.23_1	non-synonymous	Gln/STOP	A	A	A	T	A	T	ENA|CDSF01000122|	552034
PbPT3Sc00011	330868	PbPT3Sc00011_G_3.23_1	Non-CDS	N/A	GC	GC	GC	GAC	GC	A	ENA|CDSF01000122|	552272
PbPT3Sc00011	330872	PbPT3Sc00011_G_3.23_1	Non-CDS	N/A	A	A	A	C	A	C	ENA|CDSF01000122|	552276
PbPT3Sc00011	331083	PbPT3Sc00011_G_3.23_1	non-synonymous	Ala/Ser	C	C	C	T	C	T	ENA|CDSF01000122|	552487
PbPT3Sc00011	331270	PbPT3Sc00011_G_3.23_1	Non-CDS	N/A	C	C	C	T	C	T	ENA|CDSF01000122|	552674
PbPT3Sc00011	331271	PbPT3Sc00011_G_3.23_1	Non-CDS	N/A	G	G	G	A	G	A	ENA|CDSF01000122|	552675
PbPT3Sc00011	331281	PbPT3Sc00011_G_3.23_1	non-synonymous	Thr/Ala	A	A	A	G	A	G	ENA|CDSF01000122|	552685
PbPT3Sc00011	331290	PbPT3Sc00011_G_3.23_1	non-synonymous	Ala/Pro	A	A	A	C	A	C	ENA|CDSF01000122|	552694
PbPT3Sc00011	331299	PbPT3Sc00011_G_3.23_1	non-synonymous	Ala/Ser	C	C	C	T	C	T	ENA|CDSF01000122|	552703
PbPT3Sc00011	331326	PbPT3Sc00011_G_3.23_1	synonymous	Val	C	C	C	G	C	G	ENA|CDSF01000122|	552730
PbPT3Sc00011	331353	PbPT3Sc00011_G_3.23_1	synonymous	Arg	T	T	T	C	T	C	ENA|CDSF01000122|	552757
PbPT3Sc00011	331529	PbPT3Sc00011_G_3.23_1	Non-CDS	N/A	T	T	T	C	T	C	ENA|CDSF01000122|	552933
PbPT3Sc00011	331535	PbPT3Sc00011_G_3.23_1	Non-CDS	N/A	C	C	C	T	C	T	ENA|CDSF01000122|	552939
PbPT3Sc00011	331536	PbPT3Sc00011_G_3.23_1	Non-CDS	N/A	G	G	G	T	G	T	ENA|CDSF01000122|	552940
PbPT3Sc00011	331549	PbPT3Sc00011_G_3.23_1	Non-CDS	N/A	A	A	A	C	A	C	ENA|CDSF01000122|	552953
PbPT3Sc00011	331584	PbPT3Sc00011_G_3.23_1	non-synonymous	Gly/Ser	C	C	C	A	C	A	ENA|CDSF01000122|	552988
PbPT3Sc00011	331619	PbPT3Sc00011_G_3.23_1	synonymous	Asn	C	C	C	T	C	T	ENA|CDSF01000122|	553023
PbPT3Sc00011	331648	PbPT3Sc00011_G_3.23_1	Non-CDS	N/A	G	G	G	A	G	A	ENA|CDSF01000122|	553052
PbPT3Sc00011	331658	PbPT3Sc00011_G_3.23_1	Non-CDS	N/A	G	G	G	T	G	T	ENA|CDSF01000122|	553062
PbPT3Sc00011	331816	PbPT3Sc00011_G_3.23_1	Non-CDS	N/A	C	C	C	G	C	G	ENA|CDSF01000122|	553220
PbPT3Sc00011	331847	PbPT3Sc00011_G_3.23_1	Non-CDS	N/A	C	C	C	T	C	T	ENA|CDSF01000122|	553251
PbPT3Sc00011	331849	PbPT3Sc00011_G_3.23_1	Non-CDS	N/A	T	T	T	G	T	G	ENA|CDSF01000122|	553253
PbPT3Sc00011	331876	PbPT3Sc00011_G_3.23_1	non-synonymous	Gly/Ser	G	G	G	A	G	A	ENA|CDSF01000122|	553280
PbPT3Sc00011	331931	PbPT3Sc00011_G_3.23_1	non-synonymous	Pro/Gln	G	G	G	A	G	A	ENA|CDSF01000122|	553335
PbPT3Sc00011	331951	PbPT3Sc00011_G_3.23_1	non-synonymous	Gly/Cys	C	C	C	T	C	T	ENA|CDSF01000122|	553355
PbPT3Sc00011	331968	PbPT3Sc00011_G_3.23_1	Non-CDS	N/A	A	A	A	C	A	C	ENA|CDSF01000122|	553372
PbPT3Sc00011	331993	PbPT3Sc00011_G_3.23_1	Non-CDS	N/A	C	C	C	A	C	A	ENA|CDSF01000122|	553397
PbPT3Sc00011	332134	PbPT3Sc00011_G_3.23_1	non-synonymous	Lys/STOP	C	C	C	T	C	T	ENA|CDSF01000122|	553538
PbPT3Sc00011	332171	PbPT3Sc00011_G_3.23_1	Non-CDS	N/A	G	G	G	A	G	.	ENA|CDSF01000122|	553574
PbPT3Sc00011	332172	PbPT3Sc00011_G_3.23_1	Non-CDS	N/A	G	G	G	A	G	A	ENA|CDSF01000122|	553575
PbPT3Sc00011	332250	PbPT3Sc00011_G_3.23_1	synonymous	Pro	T	T	T	C	T	C	ENA|CDSF01000122|	553653
PbPT3Sc00011	332400	PbPT3Sc00011_G_3.23_1	non-synonymous	Ser/Arg	A	A	A	C	A	C	ENA|CDSF01000122|	553803
PbPT3Sc00011	333004	PbPT3Sc00011_G_3.23_1	synonymous	Thr	T	T	T	A	T	A	ENA|CDSF01000122|	554407
PbPT3Sc00011	333008	PbPT3Sc00011_G_3.23_1	non-synonymous	Thr/Ser	C	C	C	T	C	T	ENA|CDSF01000122|	554411
PbPT3Sc00011	333053	PbPT3Sc00011_G_3.23_1	non-synonymous	Gly/Cys	C	C	C	T	C	T	ENA|CDSF01000122|	554456
PbPT3Sc00011	333085	PbPT3Sc00011_G_3.23_1	synonymous	Leu	C	C	C	A	C	A	ENA|CDSF01000122|	554488
PbPT3Sc00011	333206	PbPT3Sc00011_G_3.23_1	non-synonymous	Arg/Gly	A	A	A	G	A	G	ENA|CDSF01000122|	554609
PbPT3Sc00011	333278	PbPT3Sc00011_G_3.23_1	non-synonymous	Arg/Trp	G	G	G	T	G	T	ENA|CDSF01000122|	554681
PbPT3Sc00011	333392	PbPT3Sc00011_G_3.23_1	non-synonymous	Val/Leu	T	T	T	C	T	C	ENA|CDSF01000122|	554795
PbPT3Sc00011	333449	PbPT3Sc00011_G_3.23_1	non-synonymous	Ala/Thr	G	G	G	A	G	A	ENA|CDSF01000122|	554852
PbPT3Sc00011	333510	PbPT3Sc00011_G_3.23_1	Non-CDS	N/A	C	C	C	T	C	T	ENA|CDSF01000122|	554913
PbPT3Sc00011	333540	PbPT3Sc00011_G_3.23_1	Non-CDS	N/A	C	C	C	T	C	T	ENA|CDSF01000122|	554943
PbPT3Sc00011	333897	PbPT3Sc00011_G_3.23_1	non-synonymous	Ile/Phe	C	C	C	T	C	T	ENA|CDSF01000122|	555300
PbPT3Sc00011	334093	PbPT3Sc00011_G_3.23_1	non-synonymous	Val/Leu	T	T	T	C	T	C	ENA|CDSF01000122|	555496
PbPT3Sc00011	334209	PbPT3Sc00011_G_3.23_1	Non-CDS	N/A	G	G	G	A	G	A	ENA|CDSF01000122|	555612
PbPT3Sc00011	334636	PbPT3Sc00011_Am_3.159_1	non-synonymous	Val/Gly	A	A	A	G	A	G	ENA|CDSF01000122|	556039
PbPT3Sc00011	334992	PbPT3Sc00011_Am_3.159_1	synonymous	Thr	G	G	G	A	G	A	ENA|CDSF01000122|	556395
PbPT3Sc00011	335218	PbPT3Sc00011_Am_3.159_1	non-synonymous	Pro/Arg	C	C	C	G	C	G	ENA|CDSF01000122|	556621
PbPT3Sc00011	335232	PbPT3Sc00011_Am_3.159_1	synonymous	Gln	T	T	T	C	T	C	ENA|CDSF01000122|	556635
PbPT3Sc00011	335242	PbPT3Sc00011_Am_3.159_1	non-synonymous	Gln/Leu	C	C	C	T	C	T	ENA|CDSF01000122|	556645
PbPT3Sc00011	335252	PbPT3Sc00011_Am_3.159_1	synonymous	Ala	T	T	T	C	T	.	ENA|CDSF01000122|	556652
PbPT3Sc00011	335280	PbPT3Sc00011_Am_3.159_1	synonymous	Asp	A	A	A	G	A	G	ENA|CDSF01000122|	556680
PbPT3Sc00011	335286	PbPT3Sc00011_Am_3.159_1	non-synonymous	Val/Leu	A	A	A	C	A	.	ENA|CDSF01000122|	556685
PbPT3Sc00011	335289	PbPT3Sc00011_Am_3.159_1	non-synonymous	Ala/Pro	A	A	A	C	A	.	ENA|CDSF01000122|	556686
PbPT3Sc00011	335317	PbPT3Sc00011_Am_3.159_1	non-synonymous	Gln/Leu	A	A	A	T	A	.	ENA|CDSF01000122|	556711
PbPT3Sc00011	335332	PbPT3Sc00011_Am_3.159_1	synonymous	Arg	C	C	C	G	C	G	ENA|CDSF01000122|	556726
PbPT3Sc00011	335421	PbPT3Sc00011_Am_3.159_1	Non-CDS	N/A	G	G	G	A	G	A	ENA|CDSF01000122|	556815
PbPT3Sc00011	335486	PbPT3Sc00011_Am_3.159_1	synonymous	Asn	G	G	G	A	G	A	ENA|CDSF01000122|	556880
PbPT3Sc00011	335534	PbPT3Sc00011_Am_3.159_1	non-synonymous	Asp/Gly	A	A	A	G	A	G	ENA|CDSF01000122|	556931
PbPT3Sc00011	335725	PbPT3Sc00011_Am_3.159_1	non-synonymous	Ser/Arg	G	G	G	C	G	C	ENA|CDSF01000122|	557122
PbPT3Sc00011	335762	PbPT3Sc00011_Am_3.159_1	non-synonymous	Gly/Ala	T	T	T	C	T	C	ENA|CDSF01000122|	557159
PbPT3Sc00011	335777	PbPT3Sc00011_Am_3.159_1	non-synonymous	Ala/Gly	T	T	T	G	T	G	ENA|CDSF01000122|	557174
PbPT3Sc00011	335781	PbPT3Sc00011_Am_3.159_1	synonymous	Pro	T	T	T	C	T	C	ENA|CDSF01000122|	557178
PbPT3Sc00011	335792	PbPT3Sc00011_Am_3.159_1	non-synonymous	Glu/Gly	A	A	A	G	A	G	ENA|CDSF01000122|	557189
PbPT3Sc00011	335809	PbPT3Sc00011_Am_3.159_1	synonymous	Ala	A	A	A	G	A	G	ENA|CDSF01000122|	557206
PbPT3Sc00011	335974	inter	N/A	N/A	G	G	G	C	G	C	ENA|CDSF01000122|	557371
PbPT3Sc00011	336093	inter	N/A	N/A	C	C	C	T	C	T	ENA|CDSF01000122|	557490
PbPT3Sc00011	336103	inter	N/A	N/A	C	C	C	T	C	T	ENA|CDSF01000122|	557500
PbPT3Sc00011	336119	PbPT3Sc00011_Sm_3.205_1	synonymous	Gly	T	T	T	C	T	C	ENA|CDSF01000122|	557516
PbPT3Sc00011	336241	PbPT3Sc00011_Sm_3.205_1	Non-CDS	N/A	T	T	T	C	T	C	ENA|CDSF01000122|	557638
PbPT3Sc00011	336286	PbPT3Sc00011_Sm_3.205_1	non-synonymous	Val/Leu	G	G	G	C	G	C	ENA|CDSF01000122|	557683
PbPT3Sc00011	336307	PbPT3Sc00011_Sm_3.205_1	Non-CDS	N/A	C	C	C	T	C	T	ENA|CDSF01000122|	557704
PbPT3Sc00011	336308	PbPT3Sc00011_Sm_3.205_1	Non-CDS	N/A	G	G	G	T	G	T	ENA|CDSF01000122|	557705
PbPT3Sc00011	336315	PbPT3Sc00011_Sm_3.205_1	Non-CDS	N/A	G	G	G	C	G	C	ENA|CDSF01000122|	557712
PbPT3Sc00011	336316	PbPT3Sc00011_Sm_3.205_1	Non-CDS	N/A	C	C	C	G	C	G	ENA|CDSF01000122|	557713
PbPT3Sc00011	336320	PbPT3Sc00011_Sm_3.205_1	Non-CDS	N/A	T	T	T	G	T	G	ENA|CDSF01000122|	557717
PbPT3Sc00011	336343	PbPT3Sc00011_Sm_3.205_1	Non-CDS	N/A	C	C	C	T	C	T	ENA|CDSF01000122|	557740
PbPT3Sc00011	336364	PbPT3Sc00011_Sm_3.205_1	Non-CDS	N/A	T	T	T	C	T	C	ENA|CDSF01000122|	557761
PbPT3Sc00011	336529	inter	N/A	N/A	T	T	T	C	T	C	ENA|CDSF01000122|	557926
PbPT3Sc00011	336583	inter	N/A	N/A	T	T	T	C	T	C	ENA|CDSF01000122|	557980
PbPT3Sc00011	336592	inter	N/A	N/A	T	T	T	G	T	G	ENA|CDSF01000122|	557989
PbPT3Sc00011	336628	PbPT3Sc00011_Am_3.87_1	synonymous	Leu	A	A	A	G	A	G	ENA|CDSF01000122|	558025
PbPT3Sc00011	336894	PbPT3Sc00011_Am_3.87_1	Non-CDS	N/A	C	C	C	T	C	T	ENA|CDSF01000122|	558291
PbPT3Sc00011	336907	PbPT3Sc00011_Am_3.87_1	Non-CDS	N/A	C	C	C	A	C	A	ENA|CDSF01000122|	558304
PbPT3Sc00011	336917	PbPT3Sc00011_Am_3.87_1	synonymous	Pro	G	G	G	T	G	T	ENA|CDSF01000122|	558314
PbPT3Sc00011	337037	PbPT3Sc00011_Am_3.87_1	synonymous	Gly	C	C	C	G	C	G	ENA|CDSF01000122|	558434
PbPT3Sc00011	337076	PbPT3Sc00011_Am_3.87_1	synonymous	Gly	A	A	A	T	A	T	ENA|CDSF01000122|	558473
PbPT3Sc00011	337123	PbPT3Sc00011_Am_3.87_1	Non-CDS	N/A	C	C	C	A	C	A	ENA|CDSF01000122|	558520
PbPT3Sc00011	337171	PbPT3Sc00011_Am_3.87_1	non-synonymous	Met/Ile	G	G	G	C	G	C	ENA|CDSF01000122|	558568
PbPT3Sc00011	337284	PbPT3Sc00011_Am_3.87_1	non-synonymous	Val/Asp	T	T	T	A	T	A	ENA|CDSF01000122|	558681
PbPT3Sc00011	337341	PbPT3Sc00011_Am_3.87_1	non-synonymous	Ser/Thr	G	G	G	C	G	C	ENA|CDSF01000122|	558738
PbPT3Sc00011	337377	PbPT3Sc00011_Am_3.87_1	Non-CDS	N/A	C	C	C	G	C	G	ENA|CDSF01000122|	558774
PbPT3Sc00011	337391	PbPT3Sc00011_Am_3.87_1	Non-CDS	N/A	C	C	C	A	C	A	ENA|CDSF01000122|	558788
PbPT3Sc00011	337491	PbPT3Sc00011_Am_3.87_1	synonymous	Val	C	C	C	T	C	T	ENA|CDSF01000122|	558888
PbPT3Sc00011	337587	PbPT3Sc00011_Am_3.87_1	Non-CDS	N/A	G	G	G	C	G	C	ENA|CDSF01000122|	558984
PbPT3Sc00011	337595	PbPT3Sc00011_Am_3.87_1	Non-CDS	N/A	A	A	A	G	A	G	ENA|CDSF01000122|	558992
PbPT3Sc00011	337597	PbPT3Sc00011_Am_3.87_1	Non-CDS	N/A	A	A	A	G	A	G	ENA|CDSF01000122|	558994
PbPT3Sc00011	337603	PbPT3Sc00011_Am_3.87_1	Non-CDS	N/A	G	G	G	T	G	T	ENA|CDSF01000122|	559000
PbPT3Sc00011	337628	PbPT3Sc00011_Am_3.87_1	Non-CDS	N/A	C	C	C	T	C	T	ENA|CDSF01000122|	559025
PbPT3Sc00011	337636	PbPT3Sc00011_Am_3.87_1	Non-CDS	N/A	A	A	A	C	A	C	ENA|CDSF01000122|	559033
PbPT3Sc00011	337647	PbPT3Sc00011_Am_3.87_1	synonymous	Asn	C	C	C	T	C	T	ENA|CDSF01000122|	559044
PbPT3Sc00011	337652	PbPT3Sc00011_Am_3.87_1	non-synonymous	Thr/Asn	C	C	C	A	C	A	ENA|CDSF01000122|	559049
PbPT3Sc00011	337656	PbPT3Sc00011_Am_3.87_1	synonymous	Ser	G	G	G	C	G	C	ENA|CDSF01000122|	559053
PbPT3Sc00011	337657	PbPT3Sc00011_Am_3.87_1	non-synonymous	Val/Ile	G	G	G	A	G	A	ENA|CDSF01000122|	559054
PbPT3Sc00011	337758	PbPT3Sc00011_Am_3.87_1	synonymous	Gly	C	C	C	G	C	G	ENA|CDSF01000122|	559155
PbPT3Sc00011	337822	PbPT3Sc00011_Am_3.87_1	Non-CDS	N/A	T	T	T	C	T	C	ENA|CDSF01000122|	559219
PbPT3Sc00011	337834	PbPT3Sc00011_Am_3.87_1	Non-CDS	N/A	G	G	G	A	G	A	ENA|CDSF01000122|	559231
PbPT3Sc00011	337896	PbPT3Sc00011_Am_3.87_1	synonymous	Asp	T	T	T	C	T	C	ENA|CDSF01000122|	559293
PbPT3Sc00011	337969	PbPT3Sc00011_Am_3.87_1	non-synonymous	Asp/Asn	G	G	G	A	G	A	ENA|CDSF01000122|	559366
PbPT3Sc00011	337995	PbPT3Sc00011_Am_3.87_1	synonymous	Val	G	G	G	T	G	T	ENA|CDSF01000122|	559392
PbPT3Sc00011	338113	PbPT3Sc00011_Am_3.87_1	Non-CDS	N/A	G	G	G	T	G	T	ENA|CDSF01000122|	559510
PbPT3Sc00011	338118	PbPT3Sc00011_Am_3.87_1	Non-CDS	N/A	A	A	A	G	A	G	ENA|CDSF01000122|	559515
PbPT3Sc00011	338123	PbPT3Sc00011_Am_3.87_1	Non-CDS	N/A	C	C	C	T	C	T	ENA|CDSF01000122|	559520
PbPT3Sc00011	338186	PbPT3Sc00011_Am_3.87_1	non-synonymous	Asp/Asn	G	G	G	A	G	A	ENA|CDSF01000122|	559583
PbPT3Sc00011	338381	PbPT3Sc00011_Am_3.87_1	Non-CDS	N/A	C	C	C	T	C	T	ENA|CDSF01000122|	559778
PbPT3Sc00011	338427	PbPT3Sc00011_Am_3.87_1	non-synonymous	Ile/Val	A	A	A	G	A	G	ENA|CDSF01000122|	559824
PbPT3Sc00011	338551	PbPT3Sc00011_Am_3.87_1	Non-CDS	N/A	A	A	A	C	A	C	ENA|CDSF01000122|	559948
PbPT3Sc00011	338560	PbPT3Sc00011_Am_3.87_1	Non-CDS	N/A	G	G	G	A	G	A	ENA|CDSF01000122|	559957
PbPT3Sc00011	338603	PbPT3Sc00011_Am_3.87_1	synonymous	Gln	G	G	G	A	G	A	ENA|CDSF01000122|	560000
PbPT3Sc00011	338609	PbPT3Sc00011_Am_3.87_1	synonymous	Gln	G	G	G	A	G	A	ENA|CDSF01000122|	560006
PbPT3Sc00011	338726	PbPT3Sc00011_Am_3.87_1	synonymous	Ala	G	G	G	A	G	A	ENA|CDSF01000122|	560123
PbPT3Sc00011	338738	PbPT3Sc00011_Am_3.87_1	synonymous	Tyr	T	T	T	C	T	C	ENA|CDSF01000122|	560135
PbPT3Sc00011	338760	PbPT3Sc00011_Am_3.87_1	Non-CDS	N/A	C	C	C	G	C	G	ENA|CDSF01000122|	560157
PbPT3Sc00011	338765	PbPT3Sc00011_Am_3.87_1	Non-CDS	N/A	T	T	T	C	T	C	ENA|CDSF01000122|	560162
PbPT3Sc00011	338777	PbPT3Sc00011_Am_3.87_1	Non-CDS	N/A	C	C	C	A	C	A	ENA|CDSF01000122|	560174
PbPT3Sc00011	338836	PbPT3Sc00011_Am_3.87_1	Non-CDS	N/A	T	T	T	C	T	C	ENA|CDSF01000122|	560233
PbPT3Sc00011	338841	PbPT3Sc00011_Am_3.87_1	Non-CDS	N/A	A	A	A	G	A	G	ENA|CDSF01000122|	560238
PbPT3Sc00011	338970	PbPT3Sc00011_Am_3.87_1	Non-CDS	N/A	G	G	G	T	G	T	ENA|CDSF01000122|	560367
PbPT3Sc00011	339299	PbPT3Sc00011_Am_3.87_1	Non-CDS	N/A	G	G	G	A	G	A	ENA|CDSF01000122|	560696
PbPT3Sc00011	339317	PbPT3Sc00011_Am_3.87_1	Non-CDS	N/A	C	C	C	T	C	T	ENA|CDSF01000122|	560714
PbPT3Sc00011	339478	PbPT3Sc00011_Am_3.87_1	synonymous	Ala	C	C	C	G	C	G	ENA|CDSF01000122|	560875
PbPT3Sc00011	340063	PbPT3Sc00011_G_3.52_1	non-synonymous	Lys/Glu	A	A	A	G	A	G	ENA|CDSF01000122|	561460
PbPT3Sc00011	340174	PbPT3Sc00011_G_3.52_1	Non-CDS	N/A	C	C	C	T	C	T	ENA|CDSF01000122|	561571
PbPT3Sc00011	340181	PbPT3Sc00011_G_3.52_1	Non-CDS	N/A	A	A	A	G	A	G	ENA|CDSF01000122|	561578
PbPT3Sc00011	340364	PbPT3Sc00011_G_3.52_1	Non-CDS	N/A	C	C	C	T	C	T	ENA|CDSF01000122|	561761
PbPT3Sc00011	340374	PbPT3Sc00011_G_3.52_1	Non-CDS	N/A	T	T	T	G	T	G	ENA|CDSF01000122|	561771
PbPT3Sc00011	340384	PbPT3Sc00011_G_3.52_1	Non-CDS	N/A	G	G	G	A	G	A	ENA|CDSF01000122|	561781
PbPT3Sc00011	340387	PbPT3Sc00011_G_3.52_1	Non-CDS	N/A	T	T	T	C	T	C	ENA|CDSF01000122|	561784
PbPT3Sc00011	340443	PbPT3Sc00011_G_3.52_1	non-synonymous	Leu/Phe	C	C	C	T	C	T	ENA|CDSF01000122|	561840
PbPT3Sc00011	340729	PbPT3Sc00011_G_3.52_1	non-synonymous	Trp/Arg	G	G	G	C	G	C	ENA|CDSF01000122|	562126
PbPT3Sc00011	340801	PbPT3Sc00011_G_3.52_1	synonymous	Arg	T	T	T	C	T	C	ENA|CDSF01000122|	562198
PbPT3Sc00011	340906	PbPT3Sc00011_G_3.52_1	synonymous	Ile	G	G	G	A	G	A	ENA|CDSF01000122|	562303
PbPT3Sc00011	340959	PbPT3Sc00011_G_3.52_1	non-synonymous	Leu/Phe	G	G	G	C	G	C	ENA|CDSF01000122|	562356
PbPT3Sc00011	341050	PbPT3Sc00011_G_3.52_1	Non-CDS	N/A	T	T	T	C	T	C	ENA|CDSF01000122|	562447
PbPT3Sc00011	341110	PbPT3Sc00011_G_3.52_1	synonymous	Asp	A	A	A	G	A	G	ENA|CDSF01000122|	562507
PbPT3Sc00011	341119	PbPT3Sc00011_G_3.52_1	non-synonymous	Ser/Gly	A	A	A	G	A	G	ENA|CDSF01000122|	562516
PbPT3Sc00011	341325	inter	N/A	N/A	A	A	A	G	A	G	ENA|CDSF01000122|	562721
PbPT3Sc00011	341337	inter	N/A	N/A	GG	GG	GG	GGACCCATCG	GG	G	ENA|CDSF01000122|	562734
PbPT3Sc00011	341365	inter	N/A	N/A	T	T	T	C	T	C	ENA|CDSF01000122|	562769
PbPT3Sc00011	341379	inter	N/A	N/A	A	A	A	G	A	G	ENA|CDSF01000122|	562783
PbPT3Sc00011	341482	inter	N/A	N/A	G	G	G	A	G	A	ENA|CDSF01000122|	562847
PbPT3Sc00011	341489	inter	N/A	N/A	T	T	T	C	T	C	ENA|CDSF01000122|	562854
PbPT3Sc00011	341499	inter	N/A	N/A	A	A	A	T	A	T	ENA|CDSF01000122|	562865
PbPT3Sc00011	341519	inter	N/A	N/A	A	A	A	C	A	C	ENA|CDSF01000122|	562885
PbPT3Sc00011	341521	inter	N/A	N/A	A	A	A	C	A	C	ENA|CDSF01000122|	562887
PbPT3Sc00011	341655	PbPT3Sc00011_S_3.270_1	synonymous	Asp	G	G	G	C	G	C	ENA|CDSF01000122|	563021
PbPT3Sc00011	341710	PbPT3Sc00011_S_3.270_1	non-synonymous	Gln/Lys	C	C	C	A	C	A	ENA|CDSF01000122|	563076
PbPT3Sc00011	341719	PbPT3Sc00011_S_3.270_1	synonymous	Pro	G	G	G	C	G	C	ENA|CDSF01000122|	563085
PbPT3Sc00011	341733	PbPT3Sc00011_S_3.270_1	non-synonymous	Lys/Asn	T	T	T	C	T	C	ENA|CDSF01000122|	563099
PbPT3Sc00011	341788	PbPT3Sc00011_S_3.270_1	non-synonymous	Leu/Met	G	G	G	A	G	A	ENA|CDSF01000122|	563154
PbPT3Sc00011	341791	PbPT3Sc00011_S_3.270_1	non-synonymous	Lys/Glu	A	A	A	G	A	G	ENA|CDSF01000122|	563157
PbPT3Sc00011	341794	PbPT3Sc00011_S_3.270_1	non-synonymous	Ala/Thr	G	G	G	A	G	A	ENA|CDSF01000122|	563160
PbPT3Sc00011	341812	PbPT3Sc00011_S_3.270_1	non-synonymous	Ser/Ala	A	A	A	G	A	G	ENA|CDSF01000122|	563178
PbPT3Sc00011	341823	PbPT3Sc00011_S_3.270_1	synonymous	Ser	C	C	C	T	C	T	ENA|CDSF01000122|	563189
PbPT3Sc00011	341928	PbPT3Sc00011_S_3.270_1	synonymous	Gly	A	A	A	T	A	T	ENA|CDSF01000122|	563294
PbPT3Sc00011	341929	PbPT3Sc00011_S_3.270_1	non-synonymous	STOP/Glu	A	A	A	G	A	G	ENA|CDSF01000122|	563295
PbPT3Sc00011	341935	PbPT3Sc00011_S_3.270_1	non-synonymous	His/Asn	C	C	C	A	C	A	ENA|CDSF01000122|	563301
PbPT3Sc00011	341964	PbPT3Sc00011_S_3.270_1	synonymous	Asn	C	C	C	T	C	T	ENA|CDSF01000122|	563330
PbPT3Sc00011	342724	PbPT3Sc00011_S_3.270_1	non-synonymous	STOP/Gln	T	T	T	C	T	C	ENA|CDSF01000122|	564090
PbPT3Sc00011	342729	PbPT3Sc00011_S_3.270_1	non-synonymous	Arg/Ser	G	G	G	T	G	T	ENA|CDSF01000122|	564095
PbPT3Sc00011	342748	PbPT3Sc00011_S_3.270_1	non-synonymous	Arg/Trp	C	C	C	T	C	T	ENA|CDSF01000122|	564114
PbPT3Sc00011	343124	PbPT3Sc00011_S_3.270_1	non-synonymous	Val/Leu	G	G	G	C	G	C	ENA|CDSF01000122|	564490
PbPT3Sc00011	343271	PbPT3Sc00011_S_3.270_1	Non-CDS	N/A	C	C	C	T	C	T	ENA|CDSF01000122|	564637
PbPT3Sc00011	343276	PbPT3Sc00011_S_3.270_1	Non-CDS	N/A	C	C	C	A	C	A	ENA|CDSF01000122|	564642
PbPT3Sc00011	343308	PbPT3Sc00011_S_3.270_1	non-synonymous	STOP/Arg	G	G	G	A	G	A	ENA|CDSF01000122|	564674
PbPT3Sc00011	343311	PbPT3Sc00011_S_3.270_1	synonymous	Arg	T	T	T	C	T	C	ENA|CDSF01000122|	564677
PbPT3Sc00011	343342	PbPT3Sc00011_S_3.270_1	Non-CDS	N/A	T	T	T	G	T	G	ENA|CDSF01000122|	564708
PbPT3Sc00011	343367	PbPT3Sc00011_S_3.270_1	Non-CDS	N/A	A	A	A	C	A	C	ENA|CDSF01000122|	564733
PbPT3Sc00011	343372	PbPT3Sc00011_S_3.270_1	Non-CDS	N/A	C	C	C	A	C	A	ENA|CDSF01000122|	564738
PbPT3Sc00011	343382	PbPT3Sc00011_S_3.270_1	Non-CDS	N/A	T	T	T	C	T	C	ENA|CDSF01000122|	564748
PbPT3Sc00011	343502	PbPT3Sc00011_S_3.270_1	Non-CDS	N/A	A	A	A	G	A	G	ENA|CDSF01000122|	564866
PbPT3Sc00011	343572	PbPT3Sc00011_S_3.270_1	Indel-in-exon	N/A	AT	AT	AT	ATGT	AT	T	ENA|CDSF01000122|	564940
PbPT3Sc00011	343593	PbPT3Sc00011_S_3.270_1	Non-CDS	N/A	T	T	T	C	T	C	ENA|CDSF01000122|	564962
PbPT3Sc00011	343604	inter	N/A	N/A	G	G	G	C	G	C	ENA|CDSF01000122|	564973
PbPT3Sc00011	343632	inter	N/A	N/A	G	G	G	T	G	T	ENA|CDSF01000122|	565004
PbPT3Sc00011	343633	inter	N/A	N/A	C	C	C	G	C	G	ENA|CDSF01000122|	565005
PbPT3Sc00011	343635	inter	N/A	N/A	C	C	C	T	C	T	ENA|CDSF01000122|	565007
PbPT3Sc00011	343654	inter	N/A	N/A	A	A	A	G	A	G	ENA|CDSF01000122|	565026
PbPT3Sc00011	343675	inter	N/A	N/A	G	G	G	T	G	T	ENA|CDSF01000122|	565047
PbPT3Sc00011	343713	inter	N/A	N/A	C	C	C	T	C	T	ENA|CDSF01000122|	565085
PbPT3Sc00011	343744	inter	N/A	N/A	T	T	T	C	T	C	ENA|CDSF01000122|	565116
PbPT3Sc00011	343746	inter	N/A	N/A	A	A	A	G	A	G	ENA|CDSF01000122|	565118
PbPT3Sc00011	343769	inter	N/A	N/A	C	C	C	T	C	T	ENA|CDSF01000122|	565141
PbPT3Sc00011	343909	PbPT3Sc00011_Sm_3.200_1	synonymous	His	T	T	T	C	T	C	ENA|CDSF01000122|	565281
PbPT3Sc00011	343942	PbPT3Sc00011_Sm_3.200_1	synonymous	Ser	G	G	G	A	G	A	ENA|CDSF01000122|	565314
PbPT3Sc00011	343964	PbPT3Sc00011_Sm_3.200_1	non-synonymous	Arg/Cys	C	C	C	T	C	T	ENA|CDSF01000122|	565336
PbPT3Sc00011	343989	PbPT3Sc00011_Sm_3.200_1	non-synonymous	Glu/Val	A	A	A	T	A	T	ENA|CDSF01000122|	565361
PbPT3Sc00011	344013	PbPT3Sc00011_Sm_3.200_1	synonymous	Phe	T	T	T	C	T	C	ENA|CDSF01000122|	565385
PbPT3Sc00011	344146	PbPT3Sc00011_Sm_3.200_1	Non-CDS	N/A	G	G	G	T	G	T	ENA|CDSF01000122|	565518
PbPT3Sc00011	344151	PbPT3Sc00011_Sm_3.200_1	Non-CDS	N/A	G	G	G	C	G	C	ENA|CDSF01000122|	565523
PbPT3Sc00011	344317	PbPT3Sc00011_Sm_3.200_1	synonymous	Thr	G	G	G	A	G	A	ENA|CDSF01000122|	565689
PbPT3Sc00011	344383	PbPT3Sc00011_Sm_3.200_1	synonymous	Asp	C	C	C	T	C	T	ENA|CDSF01000122|	565755
PbPT3Sc00011	345193	PbPT3Sc00011_Am_3.117_1	non-synonymous	Val/Gly	A	A	A	G	A	G	ENA|CDSF01000122|	566565
PbPT3Sc00011	345372	inter	N/A	N/A	G	G	G	C	G	C	ENA|CDSF01000122|	566745
PbPT3Sc00011	345379	inter	N/A	N/A	T	T	T	C	T	C	ENA|CDSF01000122|	566752
PbPT3Sc00011	345818	PbPT3Sc00011_A_3.140_1	non-synonymous	STOP/Glu	A	A	A	G	A	G	ENA|CDSF01000122|	567191
PbPT3Sc00011	349364	PbPT3Sc00011_Am_3.125_1	Non-CDS	N/A	A	A	A	C	A	C	ENA|CDSF01000122|	570736
PbPT3Sc00011	349373	PbPT3Sc00011_Am_3.125_1	Non-CDS	N/A	G	G	G	A	G	A	ENA|CDSF01000122|	570745
PbPT3Sc00011	350622	PbPT3Sc00011_Am_3.129_1	non-synonymous	Gln/Glu	C	C	C	G	C	G	ENA|CDSF01000122|	571988
PbPT3Sc00011	350681	PbPT3Sc00011_Am_3.129_1	synonymous	Val	T	T	T	C	T	C	ENA|CDSF01000122|	572047
PbPT3Sc00011	350726	PbPT3Sc00011_Am_3.129_1	synonymous	Ser	A	A	A	C	A	C	ENA|CDSF01000122|	572092
PbPT3Sc00011	350743	PbPT3Sc00011_Am_3.129_1	non-synonymous	Glu/Ala	A	A	A	C	A	C	ENA|CDSF01000122|	572109
PbPT3Sc00011	350870	PbPT3Sc00011_Am_3.129_1	synonymous	Arg	G	G	G	A	G	A	ENA|CDSF01000122|	572236
PbPT3Sc00011	350879	PbPT3Sc00011_Am_3.129_1	synonymous	Lys	A	A	A	G	A	G	ENA|CDSF01000122|	572245
PbPT3Sc00011	352932	inter	N/A	N/A	G	G	G	C	G	C	ENA|CDSF01000122|	574298
PbPT3Sc00011	353536	PbPT3Sc00011_A_3.252_1	synonymous	Thr	T	T	T	A	T	A	ENA|CDSF01000122|	574902
PbPT3Sc00011	354721	PbPT3Sc00011_A_3.252_1	synonymous	Ala	T	T	T	C	T	C	ENA|CDSF01000122|	576088
PbPT3Sc00011	354930	PbPT3Sc00011_A_3.252_1	Non-CDS	N/A	C	C	C	T	C	T	ENA|CDSF01000122|	576297
PbPT3Sc00011	355039	PbPT3Sc00011_A_3.252_1	synonymous	Pro	C	C	C	T	C	T	ENA|CDSF01000122|	576406
PbPT3Sc00011	355156	PbPT3Sc00011_A_3.252_1	Non-CDS	N/A	C	C	C	T	C	T	ENA|CDSF01000122|	576523
PbPT3Sc00011	355171	PbPT3Sc00011_A_3.252_1	Non-CDS	N/A	G	G	G	A	G	A	ENA|CDSF01000122|	576538
PbPT3Sc00011	355174	PbPT3Sc00011_A_3.252_1	Non-CDS	N/A	T	T	T	C	T	C	ENA|CDSF01000122|	576541
PbPT3Sc00011	355218	PbPT3Sc00011_A_3.252_1	non-synonymous	Ala/Thr	G	G	G	A	G	A	ENA|CDSF01000122|	576585
PbPT3Sc00011	355220	PbPT3Sc00011_A_3.252_1	synonymous	Ala	A	A	A	G	A	G	ENA|CDSF01000122|	576587
PbPT3Sc00011	355236	PbPT3Sc00011_A_3.252_1	synonymous	Gly	C	C	C	G	C	G	ENA|CDSF01000122|	576603
PbPT3Sc00011	355382	PbPT3Sc00011_A_3.252_1	synonymous	Lys	G	G	G	A	G	A	ENA|CDSF01000122|	576749
PbPT3Sc00011	355454	PbPT3Sc00011_A_3.252_1	Non-CDS	N/A	T	T	T	G	T	G	ENA|CDSF01000122|	576821
PbPT3Sc00011	355456	PbPT3Sc00011_A_3.252_1	Non-CDS	N/A	C	C	C	T	C	T	ENA|CDSF01000122|	576823
PbPT3Sc00011	355464	PbPT3Sc00011_A_3.252_1	Non-CDS	N/A	T	T	T	C	T	C	ENA|CDSF01000122|	576831
PbPT3Sc00011	355479	PbPT3Sc00011_A_3.252_1	Non-CDS	N/A	C	C	C	T	C	T	ENA|CDSF01000122|	576846
PbPT3Sc00011	355597	PbPT3Sc00011_A_3.252_1	synonymous	Ala	A	A	A	G	A	G	ENA|CDSF01000122|	576964
PbPT3Sc00011	355603	PbPT3Sc00011_A_3.252_1	synonymous	His	C	C	C	T	C	T	ENA|CDSF01000122|	576970
PbPT3Sc00011	355693	PbPT3Sc00011_A_3.252_1	synonymous	Arg	A	A	A	G	A	G	ENA|CDSF01000122|	577060
PbPT3Sc00011	355852	PbPT3Sc00011_A_3.252_1	synonymous	Ser	G	G	G	C	G	C	ENA|CDSF01000122|	577219
PbPT3Sc00011	355894	PbPT3Sc00011_A_3.252_1	synonymous	Leu	A	A	A	G	A	G	ENA|CDSF01000122|	577261
PbPT3Sc00011	356041	PbPT3Sc00011_A_3.252_1	synonymous	Asn	A	A	A	T	A	T	ENA|CDSF01000122|	577408
PbPT3Sc00011	356059	PbPT3Sc00011_A_3.252_1	synonymous	Arg	G	G	G	A	G	A	ENA|CDSF01000122|	577426
PbPT3Sc00011	356332	PbPT3Sc00011_A_3.252_1	synonymous	Arg	C	C	C	A	C	A	ENA|CDSF01000122|	577699
PbPT3Sc00011	356365	PbPT3Sc00011_A_3.252_1	synonymous	Thr	C	C	C	T	C	T	ENA|CDSF01000122|	577732
PbPT3Sc00011	356463	PbPT3Sc00011_A_3.252_1	Non-CDS	N/A	T	T	T	C	T	C	ENA|CDSF01000122|	577830
PbPT3Sc00011	356639	PbPT3Sc00011_A_3.252_1	synonymous	Ala	C	C	C	T	C	T	ENA|CDSF01000122|	578006
PbPT3Sc00011	356667	PbPT3Sc00011_A_3.252_1	Non-CDS	N/A	C	C	C	T	C	T	ENA|CDSF01000122|	578034
PbPT3Sc00011	356671	PbPT3Sc00011_A_3.252_1	Non-CDS	N/A	A	A	A	C	A	C	ENA|CDSF01000122|	578038
PbPT3Sc00011	356691	PbPT3Sc00011_A_3.252_1	Non-CDS	N/A	A	A	A	G	A	G	ENA|CDSF01000122|	578058
PbPT3Sc00011	356709	PbPT3Sc00011_A_3.252_1	non-synonymous	His/Leu	A	A	A	T	A	T	ENA|CDSF01000122|	578076
PbPT3Sc00011	356773	PbPT3Sc00011_A_3.252_1	synonymous	Thr	G	G	G	T	G	T	ENA|CDSF01000122|	578140
PbPT3Sc00011	356806	PbPT3Sc00011_A_3.252_1	Non-CDS	N/A	G	G	G	C	G	C	ENA|CDSF01000122|	578173
PbPT3Sc00011	356825	PbPT3Sc00011_A_3.252_1	Non-CDS	N/A	G	G	G	A	G	A	ENA|CDSF01000122|	578192
PbPT3Sc00011	356832	PbPT3Sc00011_A_3.252_1	Non-CDS	N/A	T	T	T	C	T	C	ENA|CDSF01000122|	578199
PbPT3Sc00011	356872	PbPT3Sc00011_A_3.252_1	non-synonymous	Asp/Glu	G	G	G	A	G	A	ENA|CDSF01000122|	578239
PbPT3Sc00011	357013	PbPT3Sc00011_A_3.252_1	non-synonymous	Glu/Asp	T	T	T	C	T	C	ENA|CDSF01000122|	578383
PbPT3Sc00011	357406	PbPT3Sc00011_A_3.252_1	non-synonymous	Asp/Glu	T	T	T	G	T	G	ENA|CDSF01000122|	578776
PbPT3Sc00011	357441	inter	N/A	N/A	C	C	C	T	C	T	ENA|CDSF01000122|	578811
PbPT3Sc00011	357946	PbPT3Sc00011_Am_3.138_1	synonymous	Lys	A	A	A	G	A	G	ENA|CDSF01000122|	579320
PbPT3Sc00011	358039	PbPT3Sc00011_Am_3.138_1	synonymous	Glu	G	G	G	A	G	A	ENA|CDSF01000122|	579413
PbPT3Sc00011	358051	PbPT3Sc00011_Am_3.138_1	non-synonymous	Asp/Glu	C	C	C	G	C	.	ENA|CDSF01000122|	579424
PbPT3Sc00011	358054	PbPT3Sc00011_Am_3.138_1	non-synonymous	Asp/Glu	C	C	C	G	C	.	ENA|CDSF01000122|	579425
PbPT3Sc00011	358057	PbPT3Sc00011_Am_3.138_1	non-synonymous	Asp/Glu	C	C	C	A	C	A	ENA|CDSF01000122|	579428
PbPT3Sc00011	358109	PbPT3Sc00011_Am_3.138_1	non-synonymous	Pro/Ser	C	C	C	T	C	T	ENA|CDSF01000122|	579480
PbPT3Sc00011	358273	PbPT3Sc00011_Am_3.138_1	synonymous	Ala	G	G	G	A	G	A	ENA|CDSF01000122|	579644
PbPT3Sc00011	358276	PbPT3Sc00011_Am_3.138_1	synonymous	Ser	G	G	G	A	G	A	ENA|CDSF01000122|	579647
PbPT3Sc00011	358867	inter	N/A	N/A	C	C	C	G	C	G	ENA|CDSF01000122|	580237
PbPT3Sc00011	358911	inter	N/A	N/A	G	G	G	T	G	T	ENA|CDSF01000122|	580281
PbPT3Sc00011	358921	inter	N/A	N/A	ATT	ATT	ATT	ATTT	ATT	T	ENA|CDSF01000122|	580292
PbPT3Sc00011	359539	PbPT3Sc00011_Sm_3.201_1	non-synonymous	Cys/Arg	T	T	T	C	T	G	ENA|CDSF01000122|	580910
PbPT3Sc00011	359782	PbPT3Sc00011_Sm_3.201_1	synonymous	Leu	C	C	C	T	C	T	ENA|CDSF01000122|	581153
PbPT3Sc00011	359965	PbPT3Sc00011_Sm_3.201_1	non-synonymous	Arg/Gly	A	A	A	G	A	G	ENA|CDSF01000122|	581336
PbPT3Sc00011	360211	PbPT3Sc00011_Sm_3.201_1	non-synonymous	Ala/Pro	A	A	A	C	A	C	ENA|CDSF01000122|	581582
PbPT3Sc00011	360304	PbPT3Sc00011_Sm_3.201_1	non-synonymous	Ile/Phe	C	C	C	T	C	T	ENA|CDSF01000122|	581675
PbPT3Sc00011	360989	PbPT3Sc00011_Sm_3.201_1	Non-CDS	N/A	C	C	C	A	C	A	ENA|CDSF01000122|	582360
PbPT3Sc00011	362673	PbPT3Sc00011_Sm_3.201_1	non-synonymous	Pro/Ser	A	A	A	T	A	T	ENA|CDSF01000122|	584048
PbPT3Sc00011	363115	PbPT3Sc00011_Sm_3.201_1	non-synonymous	Leu/Arg	A	A	A	G	A	G	ENA|CDSF01000122|	584490
PbPT3Sc00011	363895	inter	N/A	N/A	G	G	G	A	G	.	ENA|CDSF01000122|	585259
PbPT3Sc00011	363954	inter	N/A	N/A	C	C	C	T	C	T	ENA|CDSF01000122|	585311
PbPT3Sc00011	364012	inter	N/A	N/A	A	A	A	G	A	G	ENA|CDSF01000122|	585369
PbPT3Sc00011	364113	inter	N/A	N/A	A	A	A	G	A	G	ENA|CDSF01000122|	585554
PbPT3Sc00011	364181	inter	N/A	N/A	T	T	T	C	T	C	ENA|CDSF01000122|	585612
PbPT3Sc00011	364219	inter	N/A	N/A	C	C	C	A	C	A	ENA|CDSF01000122|	585650
PbPT3Sc00011	364721	inter	N/A	N/A	T	T	T	A	T	A	ENA|CDSF01000122|	586153
PbPT3Sc00011	364997	inter	N/A	N/A	G	G	G	C	G	C	ENA|CDSF01000122|	587362
PbPT3Sc00011	365184	PbPT3Sc00011_Am_3.146_1	non-synonymous	Val/Asp	T	T	T	A	T	A	ENA|CDSF01000122|	587550
PbPT3Sc00011	365301	PbPT3Sc00011_Am_3.146_1	non-synonymous	Gly/Glu	G	G	G	A	G	A	ENA|CDSF01000122|	587667
PbPT3Sc00011	365331	PbPT3Sc00011_Am_3.146_1	Non-CDS	N/A	G	G	G	A	G	A	ENA|CDSF01000122|	587697
PbPT3Sc00011	365814	PbPT3Sc00011_Am_3.150_1	synonymous	Asn	T	T	T	C	T	C	ENA|CDSF01000122|	588180
PbPT3Sc00011	366174	PbPT3Sc00011_Am_3.150_1	synonymous	Val	T	T	T	C	T	G	ENA|CDSF01000122|	588540
PbPT3Sc00011	366621	inter	N/A	N/A	CT	CT	CT	CTT	CT	T	ENA|CDSF01000122|	588988
PbPT3Sc00011	366826	inter	N/A	N/A	C	C	C	A	C	C	ENA|CDSF01000122|	589211
PbPT3Sc00011	366844	inter	N/A	N/A	A	A	A	G	A	G	ENA|CDSF01000122|	589231
PbPT3Sc00011	366942	PbPT3Sc00011_Am_3.155_1	synonymous	Val	T	T	T	C	T	C	ENA|CDSF01000122|	589329
PbPT3Sc00011	367360	PbPT3Sc00011_Am_3.155_1	non-synonymous	His/Asp	C	C	C	G	C	G	ENA|CDSF01000122|	589747
PbPT3Sc00011	367363	PbPT3Sc00011_Am_3.155_1	non-synonymous	Met/Val	A	A	A	G	A	G	ENA|CDSF01000122|	589750
PbPT3Sc00011	367368	PbPT3Sc00011_Am_3.155_1	synonymous	Val	G	G	G	C	G	C	ENA|CDSF01000122|	589755
PbPT3Sc00011	367484	inter	N/A	N/A	C	C	C	T	C	T	ENA|CDSF01000122|	589871
PbPT3Sc00011	367527	inter	N/A	N/A	G	G	G	A	G	A	ENA|CDSF01000122|	589914
PbPT3Sc00011	367700	PbPT3Sc00011_S_3.271_1	non-synonymous	Glu/Gln	T	T	T	C	T	C	ENA|CDSF01000122|	590087
PbPT3Sc00011	367728	PbPT3Sc00011_S_3.271_1	synonymous	Leu	C	C	C	T	C	T	ENA|CDSF01000122|	590115
PbPT3Sc00011	368222	PbPT3Sc00011_S_3.271_1	non-synonymous	Asp/Tyr	A	A	A	T	A	T	ENA|CDSF01000122|	590609
PbPT3Sc00011	368266	PbPT3Sc00011_S_3.271_1	Non-CDS	N/A	T	T	T	G	T	G	ENA|CDSF01000122|	590653
PbPT3Sc00011	368285	PbPT3Sc00011_S_3.271_1	Non-CDS	N/A	A	A	A	G	A	G	ENA|CDSF01000122|	590672
PbPT3Sc00011	368360	PbPT3Sc00011_S_3.271_1	Non-CDS	N/A	G	G	G	A	G	A	ENA|CDSF01000122|	590747
PbPT3Sc00011	368361	PbPT3Sc00011_S_3.271_1	Non-CDS	N/A	T	T	T	C	T	C	ENA|CDSF01000122|	590748
PbPT3Sc00011	368722	PbPT3Sc00011_S_3.271_1	non-synonymous	Glu/Asp	G	G	G	C	G	C	ENA|CDSF01000122|	591109
PbPT3Sc00011	370624	PbPT3Sc00011_Sm_3.235_1	non-synonymous	Pro/Ser	C	C	C	T	C	A	ENA|CDSF01000122|	591649
PbPT3Sc00011	371783	PbPT3Sc00011_Am_3.94_1	non-synonymous	Val/Met	G	G	G	A	G	A	ENA|CDSF01000122|	592808
PbPT3Sc00011	371978	PbPT3Sc00011_Am_3.94_1	synonymous	Arg	A	A	A	C	A	C	ENA|CDSF01000122|	593003
PbPT3Sc00011	372097	PbPT3Sc00011_Am_3.94_1	synonymous	Ser	A	A	A	G	A	G	ENA|CDSF01000122|	593122
PbPT3Sc00011	372155	PbPT3Sc00011_Am_3.94_1	non-synonymous	Glu/Lys	G	G	G	A	G	A	ENA|CDSF01000122|	593180
PbPT3Sc00011	372356	PbPT3Sc00011_Am_3.94_1	non-synonymous	Ser/Thr	G	G	G	A	G	A	ENA|CDSF01000122|	593381
PbPT3Sc00011	372374	PbPT3Sc00011_Am_3.94_1	non-synonymous	Ser/Ala	A	A	A	G	A	G	ENA|CDSF01000122|	593399
PbPT3Sc00011	372388	PbPT3Sc00011_Am_3.94_1	synonymous	Gly	T	T	T	C	T	C	ENA|CDSF01000122|	593413
PbPT3Sc00011	372403	PbPT3Sc00011_Am_3.94_1	synonymous	Gly	G	G	G	A	G	A	ENA|CDSF01000122|	593428
PbPT3Sc00011	372407	PbPT3Sc00011_Am_3.94_1	non-synonymous	Ala/Thr	C	C	C	A	C	A	ENA|CDSF01000122|	593432
PbPT3Sc00011	372476	PbPT3Sc00011_Am_3.94_1	non-synonymous	Arg/Ser	C	C	C	A	C	A	ENA|CDSF01000122|	593501
PbPT3Sc00011	372483	PbPT3Sc00011_Am_3.94_1	non-synonymous	Arg/Leu	G	G	G	T	G	T	ENA|CDSF01000122|	593508
PbPT3Sc00011	372521	PbPT3Sc00011_Am_3.94_1	synonymous	Arg	T	T	T	C	T	C	ENA|CDSF01000122|	593546
PbPT3Sc00011	372596	PbPT3Sc00011_Am_3.94_1	synonymous	Val	A	A	A	G	A	G	ENA|CDSF01000122|	593621
PbPT3Sc00011	372638	PbPT3Sc00011_Am_3.94_1	non-synonymous	Asp/Tyr	C	C	C	T	C	T	ENA|CDSF01000122|	593663
PbPT3Sc00011	372744	PbPT3Sc00011_Am_3.94_1	non-synonymous	Ser/Phe	C	C	C	T	C	T	ENA|CDSF01000122|	593769
PbPT3Sc00011	372960	inter	N/A	N/A	T	T	T	C	T	C	ENA|CDSF01000122|	593984
PbPT3Sc00011	372996	inter	N/A	N/A	G	G	G	A	G	A	ENA|CDSF01000122|	594020
PbPT3Sc00011	372997	inter	N/A	N/A	T	T	T	C	T	C	ENA|CDSF01000122|	594021
PbPT3Sc00011	373051	PbPT3Sc00011_A_3.258_1	non-synonymous	Ser/Pro	T	T	T	C	T	C	ENA|CDSF01000122|	594075
PbPT3Sc00011	373469	PbPT3Sc00011_A_3.258_1	non-synonymous	Gly/Glu	G	G	G	A	G	A	ENA|CDSF01000122|	594493
PbPT3Sc00011	373627	PbPT3Sc00011_A_3.258_1	Non-CDS	N/A	A	A	A	T	A	T	ENA|CDSF01000122|	594651
PbPT3Sc00011	373687	PbPT3Sc00011_A_3.258_1	Non-CDS	N/A	G	G	G	A	G	A	ENA|CDSF01000122|	594711
PbPT3Sc00011	373720	PbPT3Sc00011_A_3.258_1	Non-CDS	N/A	G	G	G	A	G	A	ENA|CDSF01000122|	594744
PbPT3Sc00011	373828	PbPT3Sc00011_A_3.258_1	non-synonymous	Gly/Asp	G	G	G	A	G	A	ENA|CDSF01000122|	594852
PbPT3Sc00011	373859	PbPT3Sc00011_A_3.258_1	synonymous	Val	C	C	C	A	C	A	ENA|CDSF01000122|	594883
PbPT3Sc00011	374173	inter	N/A	N/A	T	T	T	C	T	C	ENA|CDSF01000122|	595197
PbPT3Sc00011	374180	inter	N/A	N/A	G	G	G	A	G	A	ENA|CDSF01000122|	595204
PbPT3Sc00011	374232	inter	N/A	N/A	T	T	T	C	T	C	ENA|CDSF01000122|	595256
PbPT3Sc00011	374365	inter	N/A	N/A	C	C	C	T	C	T	ENA|CDSF01000122|	595389
PbPT3Sc00011	374380	inter	N/A	N/A	G	G	G	A	G	A	ENA|CDSF01000122|	595404
PbPT3Sc00011	374402	inter	N/A	N/A	A	A	A	T	A	T	ENA|CDSF01000122|	595426
PbPT3Sc00011	374412	inter	N/A	N/A	A	A	A	G	A	G	ENA|CDSF01000122|	595436
PbPT3Sc00011	374508	inter	N/A	N/A	G	G	G	A	G	A	ENA|CDSF01000122|	595532
PbPT3Sc00011	374527	inter	N/A	N/A	T	T	T	C	T	C	ENA|CDSF01000122|	595551
PbPT3Sc00011	374603	inter	N/A	N/A	G	G	G	A	G	A	ENA|CDSF01000122|	595627
PbPT3Sc00011	374606	inter	N/A	N/A	A	A	A	T	A	T	ENA|CDSF01000122|	595630
PbPT3Sc00011	374708	inter	N/A	N/A	G	G	G	T	G	T	ENA|CDSF01000122|	595732
PbPT3Sc00011	374990	PbPT3Sc00011_A_3.259_1	Non-CDS	N/A	G	G	G	A	G	A	ENA|CDSF01000122|	596014
PbPT3Sc00011	375012	PbPT3Sc00011_A_3.259_1	Non-CDS	N/A	A	A	A	C	A	C	ENA|CDSF01000122|	596036
PbPT3Sc00011	375021	PbPT3Sc00011_A_3.259_1	Non-CDS	N/A	T	T	T	C	T	C	ENA|CDSF01000122|	596045
PbPT3Sc00011	375085	PbPT3Sc00011_A_3.259_1	synonymous	Leu	T	T	T	C	T	C	ENA|CDSF01000122|	596109
PbPT3Sc00011	375112	PbPT3Sc00011_A_3.259_1	non-synonymous	Glu/Gln	T	T	T	C	T	C	ENA|CDSF01000122|	596136
PbPT3Sc00011	375205	PbPT3Sc00011_A_3.259_1	non-synonymous	Ile/Val	C	C	C	G	C	G	ENA|CDSF01000122|	596229
PbPT3Sc00011	375300	PbPT3Sc00011_A_3.259_1	Non-CDS	N/A	G	G	G	C	G	C	ENA|CDSF01000122|	596324
PbPT3Sc00011	375718	inter	N/A	N/A	C	C	C	G	C	G	ENA|CDSF01000122|	596742
PbPT3Sc00011	375776	inter	N/A	N/A	G	G	G	C	G	C	ENA|CDSF01000122|	596800
PbPT3Sc00011	375981	inter	N/A	N/A	T	T	T	C	T	C	ENA|CDSF01000122|	597005
PbPT3Sc00011	376041	inter	N/A	N/A	C	C	C	T	C	T	ENA|CDSF01000122|	597065
PbPT3Sc00011	376196	inter	N/A	N/A	A	A	A	G	A	G	ENA|CDSF01000122|	597205
PbPT3Sc00011	376275	PbPT3Sc00011_Am_3.112_1	synonymous	Ala	A	A	A	T	A	T	ENA|CDSF01000122|	597283
PbPT3Sc00011	376453	PbPT3Sc00011_Am_3.112_1	non-synonymous	Lys/Gln	T	T	T	C	T	C	ENA|CDSF01000122|	597461
PbPT3Sc00011	379481	PbPT3Sc00011_Am_4.120_1	non-synonymous	Pro/Ser	C	C	C	T	C	T	ENA|CDSF01000122|	600565
PbPT3Sc00011	379518	PbPT3Sc00011_Am_4.120_1	synonymous	Lys	G	G	G	A	G	A	ENA|CDSF01000122|	600602
PbPT3Sc00011	379624	PbPT3Sc00011_Am_4.120_1	synonymous	Pro	C	C	C	T	C	T	ENA|CDSF01000122|	600708
PbPT3Sc00011	379895	PbPT3Sc00011_Am_4.120_1	non-synonymous	Lys/Glu	C	C	C	G	C	G	ENA|CDSF01000122|	600979
PbPT3Sc00011	380111	PbPT3Sc00011_Am_4.120_1	non-synonymous	Leu/Met	G	G	G	A	G	A	ENA|CDSF01000122|	601195
PbPT3Sc00011	380342	PbPT3Sc00011_Am_4.120_1	synonymous	Thr	G	G	G	A	G	A	ENA|CDSF01000122|	601426
[truncated: 46,580 more rows]

## Sheet: P2,3,5,6,8
Ref_ID (PT3)	Ref_pos	Annotation - if in a gene the gene name, else inter	Synonymity - if in a gene either synonymous, non-synonymous or non-CDS	Protein - If synonymous then annotated protein, if non-syn then annotated/modified proteins Protein - If synonymous then annotated protein, if non-syn then annotated/modified proteins	P2_allele	P3_allele	P5_allele	P6_allele	P8_allele
PbPT3Sc00003	421	PbPT3Sc00003_Am_0.169_1	Non-CDS	N/A	TCCCCCC	TCCCCCC	TCCCCCC	TCCCCCCC	TCCCCCC
PbPT3Sc00003	563	PbPT3Sc00003_Am_0.169_1	synonymous	Ser	C	C	C	T	C
PbPT3Sc00003	721	PbPT3Sc00003_Am_0.169_1	Non-CDS	N/A	C	C	C	T	C
PbPT3Sc00003	797	PbPT3Sc00003_Am_0.169_1	non-synonymous	Arg/His	G	G	G	A	G
PbPT3Sc00003	937	inter	N/A	N/A	C	C	C	A	C
PbPT3Sc00003	968	inter	N/A	N/A	GTACA	GTACA	GTACA	GTACAATACA	GTACA
PbPT3Sc00003	1735	PbPT3Sc00003_Am_0.179_1	synonymous	Gly	A	A	A	G	A
PbPT3Sc00003	1740	PbPT3Sc00003_Am_0.179_1	non-synonymous	Met/Arg	T	T	T	G	T
PbPT3Sc00003	2332	PbPT3Sc00003_Am_0.179_1	synonymous	Gln	T	T	T	A	T
PbPT3Sc00003	3135	inter	N/A	N/A	G	G	G	T	G
PbPT3Sc00003	3151	inter	N/A	N/A	A	A	A	G	A
PbPT3Sc00003	3210	inter	N/A	N/A	A	A	A	G	A
PbPT3Sc00003	3307	inter	N/A	N/A	G	G	G	C	G
PbPT3Sc00003	3424	inter	N/A	N/A	C	C	C	T	C
PbPT3Sc00003	3433	inter	N/A	N/A	T	T	T	C	T
PbPT3Sc00003	3457	inter	N/A	N/A	G	G	G	T	G
PbPT3Sc00003	3476	inter	N/A	N/A	A	A	A	G	A
PbPT3Sc00003	3477	inter	N/A	N/A	G	G	G	T	G
PbPT3Sc00003	3909	inter	N/A	N/A	A	A	A	C	A
PbPT3Sc00003	3935	inter	N/A	N/A	C	C	C	T	C
PbPT3Sc00003	3946	inter	N/A	N/A	A	A	A	G	A
PbPT3Sc00003	3953	inter	N/A	N/A	C	C	C	G	C
PbPT3Sc00003	3959	inter	N/A	N/A	G	G	G	A	G
PbPT3Sc00003	3970	inter	N/A	N/A	A	A	A	C	A
PbPT3Sc00003	4042	inter	N/A	N/A	AGGG	AGGG	AGGG	AGG	AGGG
PbPT3Sc00003	4081	inter	N/A	N/A	TAATATAA	TAATATAA	TAATATAA	TA	TAATATAA
PbPT3Sc00003	4086	inter	N/A	N/A	TAA	TAA	TAA	TA	TAA
PbPT3Sc00003	4131	PbPT3Sc00003_Am_0.99_1	synonymous	Ala	G	G	G	A	G
PbPT3Sc00003	4185	PbPT3Sc00003_Am_0.99_1	synonymous	Leu	C	C	C	T	C
PbPT3Sc00003	4660	PbPT3Sc00003_Am_0.99_1	non-synonymous	Asp/His	G	G	G	C	G
PbPT3Sc00003	4693	PbPT3Sc00003_Am_0.99_1	non-synonymous	Ala/Thr	G	G	G	A	G
PbPT3Sc00003	4704	PbPT3Sc00003_Am_0.99_1	synonymous	Trp	T	T	T	G	T
PbPT3Sc00003	4903	PbPT3Sc00003_Am_0.99_1	synonymous	Ala	C	C	C	G	C
PbPT3Sc00003	4905	PbPT3Sc00003_Am_0.99_1	synonymous	Ala	G	G	G	A	G
PbPT3Sc00003	4912	PbPT3Sc00003_Am_0.99_1	non-synonymous	Ala/Pro	A	A	A	C	A
PbPT3Sc00003	4928	inter	N/A	N/A	C	C	C	G	C
PbPT3Sc00003	4931	inter	N/A	N/A	T	T	T	C	T
PbPT3Sc00003	4944	inter	N/A	N/A	A	A	A	G	A
PbPT3Sc00003	4959	inter	N/A	N/A	AC	AC	AC	ACGC	AC
PbPT3Sc00003	5071	inter	N/A	N/A	G	G	G	A	G
PbPT3Sc00003	5079	inter	N/A	N/A	C	C	C	T	C
PbPT3Sc00003	5086	inter	N/A	N/A	A	A	A	G	A
PbPT3Sc00003	5135	inter	N/A	N/A	A	A	A	G	A
PbPT3Sc00003	5510	PbPT3Sc00003_Sm_0.231_1	non-synonymous	Val/Ile	G	G	G	A	G
PbPT3Sc00003	5881	PbPT3Sc00003_Sm_0.231_1	synonymous	Thr	G	G	G	T	G
PbPT3Sc00003	6399	PbPT3Sc00003_A_0.284_1	Non-CDS	N/A	A	A	A	C	A
PbPT3Sc00003	6420	PbPT3Sc00003_A_0.284_1	Non-CDS	N/A	A	A	A	G	A
PbPT3Sc00003	6683	PbPT3Sc00003_A_0.284_1	synonymous	Thr	G	G	G	A	G
PbPT3Sc00003	6687	PbPT3Sc00003_A_0.284_1	non-synonymous	Ala/Val	C	C	C	T	C
PbPT3Sc00003	6908	PbPT3Sc00003_A_0.284_1	non-synonymous	Gly/Trp	C	C	C	T	C
PbPT3Sc00003	6997	PbPT3Sc00003_A_0.284_1	synonymous	Ser	G	G	G	A	G
PbPT3Sc00003	7037	PbPT3Sc00003_A_0.284_1	non-synonymous	Ser/Thr	G	G	G	A	G
PbPT3Sc00003	7187	PbPT3Sc00003_A_0.284_1	non-synonymous	Asp/His	T	T	T	C	T
PbPT3Sc00003	7195	PbPT3Sc00003_A_0.284_1	synonymous	Ala	A	A	A	G	A
PbPT3Sc00003	7310	PbPT3Sc00003_A_0.284_1	non-synonymous	Leu/Ile	G	G	G	A	G
PbPT3Sc00003	7349	PbPT3Sc00003_A_0.284_1	non-synonymous	Thr/Ser	C	C	C	T	C
PbPT3Sc00003	7379	PbPT3Sc00003_A_0.284_1	non-synonymous	Gln/Glu	A	A	A	G	A
PbPT3Sc00003	7810	PbPT3Sc00003_A_0.284_1	non-synonymous	Leu/Met	G	G	G	A	G
PbPT3Sc00003	8124	PbPT3Sc00003_A_0.284_1	non-synonymous	His/Gln	G	G	G	A	G
PbPT3Sc00003	8134	PbPT3Sc00003_A_0.284_1	non-synonymous	Lys/Gln	T	T	T	C	T
PbPT3Sc00003	8140	PbPT3Sc00003_A_0.284_1	non-synonymous	Leu/Phe	C	C	C	T	C
PbPT3Sc00003	8148	PbPT3Sc00003_A_0.284_1	synonymous	Arg	A	A	A	C	A
PbPT3Sc00003	8247	inter	N/A	N/A	C	C	C	T	C
PbPT3Sc00003	8255	inter	N/A	N/A	C	C	C	G	C
PbPT3Sc00003	8258	inter	N/A	N/A	C	C	C	A	C
PbPT3Sc00003	8309	inter	N/A	N/A	C	C	C	G	C
PbPT3Sc00003	8327	inter	N/A	N/A	CG	CG	CG	C	CG
PbPT3Sc00003	8364	inter	N/A	N/A	T	T	T	C	T
PbPT3Sc00003	8434	inter	N/A	N/A	CGTGTGTGTG	CGTGTGTGTG	CGTGTGTGTG	CGTGTGTGTGTG	CGTGTGTGTG
PbPT3Sc00003	8617	PbPT3Sc00003_S_0.290_1	synonymous	Asp	C	C	C	T	C
PbPT3Sc00003	9516	PbPT3Sc00003_S_0.290_1	synonymous	Leu	C	C	C	T	C
PbPT3Sc00003	9628	PbPT3Sc00003_S_0.290_1	Non-CDS	N/A	ACC	ACC	ACC	AC	ACC
PbPT3Sc00003	9886	PbPT3Sc00003_A_0.285_1	Non-CDS	N/A	C	C	C	T	C
PbPT3Sc00003	10812	PbPT3Sc00003_A_0.285_1	synonymous	Val	C	C	C	T	C
PbPT3Sc00003	10873	PbPT3Sc00003_A_0.285_1	non-synonymous	Gln/His	C	C	C	T	C
PbPT3Sc00003	10906	PbPT3Sc00003_A_0.285_1	synonymous	Val	C	C	C	G	C
PbPT3Sc00003	11287	inter	N/A	N/A	CA	CA	CA	CAGTGA	CA
PbPT3Sc00003	11777	PbPT3Sc00003_Am_0.129_1	non-synonymous	Ile/Val	A	A	A	G	A
PbPT3Sc00003	11949	inter	N/A	N/A	C	C	C	T	C
PbPT3Sc00003	12010	inter	N/A	N/A	A	A	A	G	A
PbPT3Sc00003	12849	inter	N/A	N/A	C	C	C	T	C
PbPT3Sc00003	12852	inter	N/A	N/A	C	C	C	G	C
PbPT3Sc00003	12996	inter	N/A	N/A	G	G	G	A	G
PbPT3Sc00003	12997	inter	N/A	N/A	T	T	T	C	T
PbPT3Sc00003	13183	inter	N/A	N/A	G	G	G	A	G
PbPT3Sc00003	13193	inter	N/A	N/A	G	G	G	C	G
PbPT3Sc00003	13194	inter	N/A	N/A	A	A	A	T	A
PbPT3Sc00003	13205	inter	N/A	N/A	C	C	C	T	C
PbPT3Sc00003	13209	inter	N/A	N/A	G	G	G	A	G
PbPT3Sc00003	13297	inter	N/A	N/A	A	A	A	G	A
PbPT3Sc00003	13395	inter	N/A	N/A	G	G	G	A	G
PbPT3Sc00003	13428	inter	N/A	N/A	C	C	C	A	C
PbPT3Sc00003	13590	inter	N/A	N/A	G	G	G	C	G
PbPT3Sc00003	13776	inter	N/A	N/A	CTCGTCGTCGTCGTCGT	CTCGTCGTCGTCGTCGT	CTCGTCGTCGTCGTCGT	CTCGTCGTCGTCGTCGTCGT	CTCGTCGTCGTCGTCGT
PbPT3Sc00003	14017	inter	N/A	N/A	T	T	T	G	T
PbPT3Sc00003	14023	inter	N/A	N/A	G	G	G	T	G
PbPT3Sc00003	14257	PbPT3Sc00003_S_0.302_1	non-synonymous	Ala/Pro	G	G	G	C	G
PbPT3Sc00003	14441	PbPT3Sc00003_S_0.302_1	synonymous	Lys	T	T	T	A	T
PbPT3Sc00003	14734	PbPT3Sc00003_S_0.302_1	Non-CDS	N/A	C	C	C	T	C
PbPT3Sc00003	14832	PbPT3Sc00003_S_0.302_1	non-synonymous	Gln/Lys	G	G	G	A	G
PbPT3Sc00003	14875	PbPT3Sc00003_S_0.302_1	Non-CDS	N/A	C	C	C	T	C
PbPT3Sc00003	14894	PbPT3Sc00003_S_0.302_1	Non-CDS	N/A	TGGGGGG	TGGGGGG	TGGGGGG	TGGGGG	TGGGGGG
PbPT3Sc00003	15136	PbPT3Sc00003_S_0.302_1	non-synonymous	Val/Ile	C	C	C	A	C
PbPT3Sc00003	15303	PbPT3Sc00003_S_0.302_1	non-synonymous	Asp/Glu	C	C	C	A	C
PbPT3Sc00003	15307	PbPT3Sc00003_S_0.302_1	non-synonymous	Gly/Ser	C	C	C	A	C
PbPT3Sc00003	15354	PbPT3Sc00003_S_0.302_1	synonymous	Thr	C	C	C	T	C
PbPT3Sc00003	15397	PbPT3Sc00003_S_0.302_1	synonymous	Pro	G	G	G	C	G
PbPT3Sc00003	15409	PbPT3Sc00003_S_0.302_1	non-synonymous	Thr/Ala	A	A	A	G	A
PbPT3Sc00003	16137	inter	N/A	N/A	C	C	C	G	C
PbPT3Sc00003	16290	inter	N/A	N/A	gCGACG	gCGACG	gCGACG	gCG	gCGACG
PbPT3Sc00003	16300	inter	N/A	N/A	T	T	T	G	T
PbPT3Sc00003	16379	inter	N/A	N/A	G	G	G	A	G
PbPT3Sc00003	16860	PbPT3Sc00003_Sm_0.208_1	non-synonymous	Gly/Cys	C	C	C	T	C
PbPT3Sc00003	16881	PbPT3Sc00003_Sm_0.208_1	non-synonymous	Tyr/Asn	G	G	G	A	G
PbPT3Sc00003	17151	PbPT3Sc00003_Sm_0.208_1	Non-CDS	N/A	G	G	G	C	G
PbPT3Sc00003	17167	PbPT3Sc00003_Sm_0.208_1	Non-CDS	N/A	A	A	A	G	A
PbPT3Sc00003	17663	PbPT3Sc00003_Sm_0.208_1	non-synonymous	Thr/Pro	G	G	G	C	G
PbPT3Sc00003	17801	inter	N/A	N/A	AGGGGGG	AGGGGGG	AGGGGGG	AGGGGGGG	AGGGGGG
PbPT3Sc00003	17816	inter	N/A	N/A	GCCCC	GCCCC	GCCCC	GCCCCC	GCCCC
PbPT3Sc00003	18357	inter	N/A	N/A	C	C	C	G	C
PbPT3Sc00003	18828	PbPT3Sc00003_A_0.276_1	synonymous	Val	C	C	C	T	C
PbPT3Sc00003	19019	PbPT3Sc00003_A_0.276_1	Non-CDS	N/A	T	T	T	C	T
PbPT3Sc00003	19036	PbPT3Sc00003_A_0.276_1	Non-CDS	N/A	A	A	A	G	A
PbPT3Sc00003	19050	PbPT3Sc00003_A_0.276_1	Non-CDS	N/A	A	A	A	G	A
PbPT3Sc00003	19464	PbPT3Sc00003_A_0.276_1	synonymous	Asp	C	C	C	T	C
PbPT3Sc00003	68725	inter	N/A	N/A	C	C	C	A	C
PbPT3Sc00008	279	inter	N/A	N/A	G	G	G	C	G
PbPT3Sc00008	304	inter	N/A	N/A	A	A	A	G	A
PbPT3Sc00008	306	inter	N/A	N/A	T	T	T	A	T
PbPT3Sc00008	2884	inter	N/A	N/A	T	T	T	G	T
PbPT3Sc00009	9914	PbPT3Sc00009_Am_0.156_1	non-synonymous	Val/Leu	C	C	C	T	C
PbPT3Sc00009	34112	PbPT3Sc00009_A_0.249_1	non-synonymous	Arg/His	G	G	G	A	G
PbPT3Sc00009	34126	PbPT3Sc00009_A_0.249_1	non-synonymous	Pro/Ala	C	C	C	G	C
PbPT3Sc00009	34133	PbPT3Sc00009_A_0.249_1	non-synonymous	Cys/Tyr	G	G	G	A	G
PbPT3Sc00009	34141	PbPT3Sc00009_A_0.249_1	non-synonymous	Ala/Pro	G	G	G	C	G
PbPT3Sc00009	34233	PbPT3Sc00009_A_0.249_1	synonymous	Asp	C	C	C	T	C
PbPT3Sc00009	34315	PbPT3Sc00009_A_0.249_1	synonymous	Leu	T	T	T	C	T
PbPT3Sc00009	34364	PbPT3Sc00009_A_0.249_1	Non-CDS	N/A	G	G	G	A	G
PbPT3Sc00009	34386	PbPT3Sc00009_A_0.249_1	Non-CDS	N/A	G	G	G	A	G
PbPT3Sc00009	34392	PbPT3Sc00009_A_0.249_1	Non-CDS	N/A	T	T	T	C	T
PbPT3Sc00009	34394	PbPT3Sc00009_A_0.249_1	Non-CDS	N/A	T	T	T	C	T
PbPT3Sc00009	34407	PbPT3Sc00009_A_0.249_1	synonymous	Thr	T	T	T	G	T
PbPT3Sc00009	34410	PbPT3Sc00009_A_0.249_1	synonymous	Pro	C	C	C	A	C
PbPT3Sc00009	34512	PbPT3Sc00009_A_0.249_1	synonymous	Val	A	A	A	G	A
PbPT3Sc00009	34523	PbPT3Sc00009_A_0.249_1	non-synonymous	Arg/Lys	G	G	G	A	G
PbPT3Sc00009	34747	PbPT3Sc00009_A_0.249_1	non-synonymous	Val/Ala	T	T	T	C	T
PbPT3Sc00009	34754	PbPT3Sc00009_A_0.249_1	synonymous	Ser	G	G	G	A	G
PbPT3Sc00009	34922	PbPT3Sc00009_A_0.249_1	synonymous	Phe	C	C	C	T	C
PbPT3Sc00009	34955	PbPT3Sc00009_A_0.249_1	synonymous	Ala	A	A	A	G	A
PbPT3Sc00009	34968	PbPT3Sc00009_A_0.249_1	non-synonymous	Val/Ile	G	G	G	A	G
PbPT3Sc00009	35118	PbPT3Sc00009_A_0.249_1	Non-CDS	N/A	TTGCC	TTGCC	TTGCC	TTGCCTGTGCC	TTGCC
PbPT3Sc00009	35176	PbPT3Sc00009_A_0.249_1	synonymous	Ser	T	T	T	C	T
PbPT3Sc00009	35242	PbPT3Sc00009_A_0.249_1	synonymous	Glu	A	A	A	G	A
PbPT3Sc00009	35336	PbPT3Sc00009_A_0.249_1	Non-CDS	N/A	G	G	G	T	G
PbPT3Sc00009	35362	PbPT3Sc00009_A_0.249_1	Non-CDS	N/A	G	G	G	A	G
PbPT3Sc00009	35575	PbPT3Sc00009_A_0.249_1	non-synonymous	Leu/Pro	T	T	T	C	T
PbPT3Sc00009	35586	PbPT3Sc00009_A_0.249_1	non-synonymous	Ile/Val	A	A	A	G	A
PbPT3Sc00009	35681	PbPT3Sc00009_A_0.249_1	synonymous	Gly	A	A	A	G	A
PbPT3Sc00009	35717	PbPT3Sc00009_A_0.249_1	synonymous	Arg	C	C	C	T	C
PbPT3Sc00009	35729	PbPT3Sc00009_A_0.249_1	synonymous	Gly	A	A	A	G	A
PbPT3Sc00009	35763	PbPT3Sc00009_A_0.249_1	non-synonymous	Gly/Ser	G	G	G	A	G
PbPT3Sc00009	35773	PbPT3Sc00009_A_0.249_1	non-synonymous	Glu/Gly	A	A	A	G	A
PbPT3Sc00009	35838	inter	N/A	N/A	A	A	A	T	A
PbPT3Sc00009	35858	inter	N/A	N/A	T	T	T	C	T
PbPT3Sc00009	35885	inter	N/A	N/A	TGTA	TGTA	TGTA	TGTAGAAGTA	TGTA
PbPT3Sc00009	35887	inter	N/A	N/A	TA	TA	TA	TAGAAGCA	TA
PbPT3Sc00009	35921	inter	N/A	N/A	A	A	A	C	A
PbPT3Sc00009	35928	inter	N/A	N/A	A	A	A	G	A
PbPT3Sc00009	35942	inter	N/A	N/A	TCC	TCC	TCC	TC	TCC
PbPT3Sc00009	35945	inter	N/A	N/A	T	T	T	A	T
PbPT3Sc00009	35963	inter	N/A	N/A	C	C	C	T	C
PbPT3Sc00009	35964	inter	N/A	N/A	C	C	C	T	C
PbPT3Sc00009	35977	inter	N/A	N/A	A	A	A	G	A
PbPT3Sc00009	35980	inter	N/A	N/A	G	G	G	A	G
PbPT3Sc00009	35983	inter	N/A	N/A	C	C	C	G	C
PbPT3Sc00009	35989	inter	N/A	N/A	A	A	A	G	A
PbPT3Sc00009	36032	inter	N/A	N/A	G	G	G	C	G
PbPT3Sc00009	36033	inter	N/A	N/A	A	A	A	G	A
PbPT3Sc00009	36042	inter	N/A	N/A	A	A	A	G	A
PbPT3Sc00009	36043	inter	N/A	N/A	G	G	G	A	G
PbPT3Sc00009	36081	inter	N/A	N/A	G	G	G	A	G
PbPT3Sc00009	36127	inter	N/A	N/A	ACGCGACGACGTCGCGAC	ACGCGACGACGTCGCGAC	ACGCGACGACGTCGCGAC	ACGCGAC	ACGCGACGACGTCGCGAC
PbPT3Sc00009	36154	inter	N/A	N/A	TGGG	TGGG	TGGG	TGG	TGGG
PbPT3Sc00009	36238	inter	N/A	N/A	G	G	G	A	G
PbPT3Sc00009	36452	PbPT3Sc00009_Sm_0.185_1	non-synonymous	Glu/Asp	C	C	C	T	C
PbPT3Sc00009	36462	PbPT3Sc00009_Sm_0.185_1	non-synonymous	Thr/Pro	G	G	G	C	G
PbPT3Sc00009	36507	PbPT3Sc00009_Sm_0.185_1	synonymous	Ile	C	C	C	A	C
PbPT3Sc00009	36841	PbPT3Sc00009_Sm_0.185_1	non-synonymous	Tyr/Ser	G	G	G	C	G
PbPT3Sc00009	36845	PbPT3Sc00009_Sm_0.185_1	synonymous	Pro	C	C	C	A	C
PbPT3Sc00009	36851	PbPT3Sc00009_Sm_0.185_1	Non-CDS	N/A	A	A	A	G	A
PbPT3Sc00009	37220	PbPT3Sc00009_Sm_0.185_1	synonymous	Ala	T	T	T	G	T
PbPT3Sc00009	37256	PbPT3Sc00009_Sm_0.185_1	synonymous	Gln	T	T	T	C	T
PbPT3Sc00009	37335	PbPT3Sc00009_Sm_0.185_1	Non-CDS	N/A	A	A	A	G	A
PbPT3Sc00009	37415	PbPT3Sc00009_Sm_0.185_1	non-synonymous	Asn/Asp	A	A	A	G	A
PbPT3Sc00009	37427	PbPT3Sc00009_Sm_0.185_1	non-synonymous	Gly/Arg	G	G	G	C	G
PbPT3Sc00009	37522	inter	N/A	N/A	A	A	A	G	A
PbPT3Sc00009	37524	inter	N/A	N/A	C	C	C	G	C
PbPT3Sc00009	37555	inter	N/A	N/A	C	C	C	G	C
PbPT3Sc00009	37633	inter	N/A	N/A	A	A	A	G	A
PbPT3Sc00009	37669	inter	N/A	N/A	T	T	T	A	T
PbPT3Sc00009	37711	inter	N/A	N/A	A	A	A	G	A
PbPT3Sc00009	37727	inter	N/A	N/A	A	A	A	T	A
PbPT3Sc00009	37730	inter	N/A	N/A	T	T	T	G	T
PbPT3Sc00009	37733	inter	N/A	N/A	C	C	C	G	C
PbPT3Sc00009	37734	inter	N/A	N/A	G	G	G	A	G
PbPT3Sc00009	37736	inter	N/A	N/A	G	G	G	A	G
PbPT3Sc00009	37755	PbPT3Sc00009_Sm_0.203_1	non-synonymous	Trp/Cys	G	G	G	C	G
PbPT3Sc00009	37831	PbPT3Sc00009_Sm_0.203_1	non-synonymous	Ser/Pro	T	T	T	C	T
PbPT3Sc00009	37855	PbPT3Sc00009_Sm_0.203_1	non-synonymous	Gln/Glu	C	C	C	G	C
PbPT3Sc00009	37894	PbPT3Sc00009_Sm_0.203_1	non-synonymous	Met/Leu	A	A	A	C	A
PbPT3Sc00009	37914	PbPT3Sc00009_Sm_0.203_1	synonymous	Pro	G	G	G	A	G
PbPT3Sc00009	37938	PbPT3Sc00009_Sm_0.203_1	non-synonymous	Asp/Glu	C	C	C	G	C
PbPT3Sc00009	37958	PbPT3Sc00009_Sm_0.203_1	non-synonymous	Gly/Asp	G	G	G	A	G
PbPT3Sc00009	37979	PbPT3Sc00009_Sm_0.203_1	non-synonymous	Leu/Pro	T	T	T	C	T
PbPT3Sc00009	38115	PbPT3Sc00009_Sm_0.203_1	synonymous	Phe	C	C	C	T	C
PbPT3Sc00009	38141	PbPT3Sc00009_Sm_0.203_1	non-synonymous	Pro/Leu	C	C	C	T	C
PbPT3Sc00009	38159	PbPT3Sc00009_Sm_0.203_1	Non-CDS	N/A	T	T	T	C	T
PbPT3Sc00009	38171	PbPT3Sc00009_Sm_0.203_1	Non-CDS	N/A	G	G	G	C	G
PbPT3Sc00009	38174	PbPT3Sc00009_Sm_0.203_1	Non-CDS	N/A	A	A	A	T	A
PbPT3Sc00009	38189	PbPT3Sc00009_Sm_0.203_1	synonymous	Gly	C	C	C	A	C
PbPT3Sc00009	38190	PbPT3Sc00009_Sm_0.203_1	non-synonymous	Thr/Ser	A	A	A	T	A
PbPT3Sc00009	38201	PbPT3Sc00009_Sm_0.203_1	synonymous	Pro	C	C	C	T	C
PbPT3Sc00009	38204	PbPT3Sc00009_Sm_0.203_1	non-synonymous	STOP/Trp	A	A	A	G	A
PbPT3Sc00009	38301	inter	N/A	N/A	A	A	A	G	A
PbPT3Sc00009	38330	inter	N/A	N/A	A	A	A	C	A
PbPT3Sc00009	38343	inter	N/A	N/A	C	C	C	T	C
PbPT3Sc00009	38427	inter	N/A	N/A	G	G	G	C	G
PbPT3Sc00009	38439	inter	N/A	N/A	A	A	A	G	A
PbPT3Sc00009	38441	inter	N/A	N/A	C	C	C	T	C
PbPT3Sc00009	38442	inter	N/A	N/A	A	A	A	G	A
PbPT3Sc00009	38444	inter	N/A	N/A	C	C	C	A	C
PbPT3Sc00009	38455	inter	N/A	N/A	C	C	C	T	C
PbPT3Sc00009	38460	inter	N/A	N/A	A	A	A	T	A
PbPT3Sc00009	38475	inter	N/A	N/A	A	A	A	G	A
PbPT3Sc00009	38479	inter	N/A	N/A	C	C	C	T	C
PbPT3Sc00009	38481	inter	N/A	N/A	T	T	T	C	T
PbPT3Sc00009	38487	inter	N/A	N/A	T	T	T	G	T
PbPT3Sc00009	38492	inter	N/A	N/A	T	T	T	G	T
PbPT3Sc00009	38503	inter	N/A	N/A	C	C	C	T	C
PbPT3Sc00009	38516	inter	N/A	N/A	T	T	T	G	T
PbPT3Sc00009	38549	inter	N/A	N/A	C	C	C	T	C
PbPT3Sc00009	38569	inter	N/A	N/A	G	G	G	A	G
PbPT3Sc00009	38576	inter	N/A	N/A	C	C	C	T	C
PbPT3Sc00009	38588	inter	N/A	N/A	A	A	A	G	A
PbPT3Sc00009	38602	inter	N/A	N/A	G	G	G	A	G
PbPT3Sc00009	38712	PbPT3Sc00009_Sm_0.172_1	synonymous	Gln	A	A	A	G	A
PbPT3Sc00009	38729	PbPT3Sc00009_Sm_0.172_1	non-synonymous	Ala/Val	C	C	C	T	C
PbPT3Sc00009	38743	PbPT3Sc00009_Sm_0.172_1	non-synonymous	Pro/Ser	C	C	C	T	C
PbPT3Sc00009	38771	PbPT3Sc00009_Sm_0.172_1	non-synonymous	Asp/Ala	A	A	A	C	A
PbPT3Sc00009	38778	PbPT3Sc00009_Sm_0.172_1	synonymous	Ser	T	T	T	C	T
PbPT3Sc00009	38871	PbPT3Sc00009_Sm_0.172_1	synonymous	Leu	T	T	T	A	T
PbPT3Sc00009	38935	PbPT3Sc00009_Sm_0.172_1	non-synonymous	Ala/Thr	G	G	G	A	G
PbPT3Sc00009	38961	PbPT3Sc00009_Sm_0.172_1	synonymous	Gly	C	C	C	T	C
PbPT3Sc00009	38975	PbPT3Sc00009_Sm_0.172_1	Indel-in-exon	N/A	AATATAT	AATATAT	AATATAT	AATAT	AATATAT
PbPT3Sc00009	38990	inter	N/A	N/A	T	T	T	A	T
PbPT3Sc00009	39010	inter	N/A	N/A	A	A	A	T	A
PbPT3Sc00009	39089	inter	N/A	N/A	G	G	G	A	G
PbPT3Sc00009	39316	PbPT3Sc00009_S_0.269_1	Non-CDS	N/A	G	G	G	A	G
PbPT3Sc00009	39396	PbPT3Sc00009_S_0.269_1	non-synonymous	Asp/Glu	C	C	C	A	C
PbPT3Sc00009	39439	PbPT3Sc00009_S_0.269_1	Non-CDS	N/A	AG	AG	AG	A	AG
PbPT3Sc00009	39444	PbPT3Sc00009_S_0.269_1	Non-CDS	N/A	G	G	G	C	G
PbPT3Sc00009	39596	PbPT3Sc00009_S_0.269_1	non-synonymous	Lys/Arg	A	A	A	G	A
PbPT3Sc00009	39693	PbPT3Sc00009_S_0.269_1	synonymous	Gly	G	G	G	A	G
PbPT3Sc00009	39699	PbPT3Sc00009_S_0.269_1	synonymous	Glu	A	A	A	G	A
PbPT3Sc00009	39718	PbPT3Sc00009_S_0.269_1	non-synonymous	Ile/Val	A	A	A	G	A
PbPT3Sc00009	39723	PbPT3Sc00009_S_0.269_1	synonymous	Glu	G	G	G	A	G
PbPT3Sc00009	39810	PbPT3Sc00009_S_0.269_1	synonymous	Leu	C	C	C	T	C
PbPT3Sc00009	39870	PbPT3Sc00009_S_0.269_1	synonymous	Lys	G	G	G	A	G
PbPT3Sc00009	40080	PbPT3Sc00009_S_0.269_1	synonymous	Ala	C	C	C	G	C
PbPT3Sc00009	40137	PbPT3Sc00009_S_0.269_1	synonymous	Arg	T	T	T	C	T
PbPT3Sc00009	40221	PbPT3Sc00009_S_0.269_1	synonymous	Arg	C	C	C	T	C
PbPT3Sc00009	40248	PbPT3Sc00009_S_0.269_1	synonymous	Gly	G	G	G	C	G
PbPT3Sc00009	40356	inter	N/A	N/A	A	A	A	G	A
PbPT3Sc00009	40378	PbPT3Sc00009_Sm_0.239_1	non-synonymous	Ser/Pro	G	G	G	C	G
PbPT3Sc00009	40380	PbPT3Sc00009_Sm_0.239_1	synonymous	Ser	T	T	T	C	T
PbPT3Sc00009	40428	PbPT3Sc00009_Sm_0.239_1	synonymous	Leu	C	C	C	T	C
PbPT3Sc00009	40430	PbPT3Sc00009_Sm_0.239_1	non-synonymous	Gly/Val	C	C	C	T	C
PbPT3Sc00009	40436	PbPT3Sc00009_Sm_0.239_1	non-synonymous	Arg/Pro	T	T	T	C	T
PbPT3Sc00009	40438	PbPT3Sc00009_Sm_0.239_1	non-synonymous	Asn/Asp	A	A	A	G	A
PbPT3Sc00009	40439	PbPT3Sc00009_Sm_0.239_1	non-synonymous	Asn/Ile	A	A	A	T	A
PbPT3Sc00009	40844	PbPT3Sc00009_Sm_0.239_1	Non-CDS	N/A	TGCGGGCGGG	TGCGGGCGGG	TGCGGGCGGG	TGCGGGCGGGCGGG	TGCGGGCGGG
PbPT3Sc00009	40859	PbPT3Sc00009_Sm_0.239_1	Non-CDS	N/A	A	A	A	G	A
PbPT3Sc00009	40960	PbPT3Sc00009_Sm_0.239_1	non-synonymous	Arg/Leu	C	C	C	T	C
PbPT3Sc00009	41052	PbPT3Sc00009_Sm_0.239_1	non-synonymous	Arg/Gly	C	C	C	G	C
PbPT3Sc00009	41081	PbPT3Sc00009_Sm_0.239_1	Non-CDS	N/A	TC	TC	TC	T	TC
PbPT3Sc00009	41084	PbPT3Sc00009_Sm_0.239_1	Non-CDS	N/A	T	T	T	A	T
PbPT3Sc00009	41104	PbPT3Sc00009_Sm_0.239_1	Non-CDS	N/A	G	G	G	C	G
PbPT3Sc00009	41355	PbPT3Sc00009_Sm_0.239_1	Non-CDS	N/A	CGGG	CGGG	CGGG	CG	CGGG
PbPT3Sc00009	41370	PbPT3Sc00009_Sm_0.239_1	Non-CDS	N/A	T	T	T	C	T
PbPT3Sc00009	41376	PbPT3Sc00009_Sm_0.239_1	Non-CDS	N/A	C	C	C	T	C
PbPT3Sc00009	41713	PbPT3Sc00009_Sm_0.239_1	synonymous	Pro	T	T	T	C	T
PbPT3Sc00009	42044	PbPT3Sc00009_Sm_0.239_1	non-synonymous	Val/Ala	T	T	T	C	T
PbPT3Sc00009	42341	PbPT3Sc00009_Sm_0.239_1	Non-CDS	N/A	TCCC	TCCC	TCCC	TCCCC	TCCC
PbPT3Sc00009	42455	PbPT3Sc00009_Sm_0.239_1	synonymous	Gln	G	G	G	C	G
PbPT3Sc00009	42551	PbPT3Sc00009_Sm_0.239_1	non-synonymous	Asn/Asp	C	C	C	G	C
PbPT3Sc00009	42689	PbPT3Sc00009_Am_0.151_1	non-synonymous	Ala/Asp	G	G	G	A	G
PbPT3Sc00009	42749	PbPT3Sc00009_Am_0.151_1	non-synonymous	Arg/Lys	C	C	C	A	C
PbPT3Sc00009	42784	PbPT3Sc00009_Am_0.151_1	synonymous	Ala	A	A	A	G	A
PbPT3Sc00009	43006	PbPT3Sc00009_Am_0.151_1	non-synonymous	Ser/Pro	T	T	T	C	T
PbPT3Sc00009	43239	PbPT3Sc00009_Am_0.151_1	synonymous	Thr	G	G	G	C	G
PbPT3Sc00009	43281	PbPT3Sc00009_Am_0.151_1	synonymous	Cys	T	T	T	C	T
PbPT3Sc00009	43316	PbPT3Sc00009_Am_0.151_1	non-synonymous	Ala/Val	G	G	G	T	G
PbPT3Sc00009	43341	PbPT3Sc00009_Am_0.151_1	synonymous	Leu	T	T	T	C	T
PbPT3Sc00009	43351	PbPT3Sc00009_Am_0.151_1	synonymous	Ala	C	C	C	G	C
PbPT3Sc00009	43361	PbPT3Sc00009_Am_0.151_1	synonymous	His	G	G	G	A	G
PbPT3Sc00009	43487	inter	N/A	N/A	A	A	A	G	A
PbPT3Sc00009	43582	PbPT3Sc00009_Am_0.146_1	synonymous	Phe	C	C	C	T	C
PbPT3Sc00009	44369	inter	N/A	N/A	C	C	C	T	C
PbPT3Sc00009	44430	inter	N/A	N/A	CATA	CATA	CATA	CATATATA	CATA
PbPT3Sc00009	44441	inter	N/A	N/A	G	G	G	T	G
PbPT3Sc00009	44445	inter	N/A	N/A	G	G	G	A	G
PbPT3Sc00009	44581	inter	N/A	N/A	T	T	T	G	T
PbPT3Sc00009	44592	inter	N/A	N/A	G	G	G	A	G
PbPT3Sc00009	44597	inter	N/A	N/A	C	C	C	T	C
PbPT3Sc00009	44654	inter	N/A	N/A	A	A	A	C	A
PbPT3Sc00009	44672	inter	N/A	N/A	G	G	G	A	G
PbPT3Sc00009	44675	inter	N/A	N/A	G	G	G	A	G
PbPT3Sc00009	44820	PbPT3Sc00009_Sm_0.183_1	non-synonymous	Arg/Pro	A	A	A	C	A
PbPT3Sc00009	44831	PbPT3Sc00009_Sm_0.183_1	non-synonymous	Ser/Thr	G	G	G	A	G
PbPT3Sc00009	44841	PbPT3Sc00009_Sm_0.183_1	non-synonymous	Leu/Pro	T	T	T	C	T
PbPT3Sc00009	44843	PbPT3Sc00009_Sm_0.183_1	synonymous	Arg	A	A	A	C	A
PbPT3Sc00009	44984	PbPT3Sc00009_Sm_0.183_1	non-synonymous	Ile/Val	A	A	A	G	A
PbPT3Sc00009	45005	PbPT3Sc00009_Sm_0.183_1	non-synonymous	Ile/Leu	T	T	T	C	T
PbPT3Sc00009	45046	PbPT3Sc00009_Sm_0.183_1	synonymous	Asn	T	T	T	C	T
PbPT3Sc00009	45053	PbPT3Sc00009_Sm_0.183_1	synonymous	Asp	A	A	A	G	A
PbPT3Sc00009	45076	PbPT3Sc00009_Sm_0.183_1	synonymous	Arg	C	C	C	T	C
PbPT3Sc00009	45290	PbPT3Sc00009_Sm_0.183_1	non-synonymous	Leu/Val	A	A	A	G	A
PbPT3Sc00009	45292	PbPT3Sc00009_Sm_0.183_1	non-synonymous	Leu/Phe	G	G	G	C	G
PbPT3Sc00009	45338	PbPT3Sc00009_Sm_0.183_1	Indel-in-exon	N/A	TGCA	TGCA	TGCA	TGCAGCA	TGCA
PbPT3Sc00009	45582	inter	N/A	N/A	C	C	C	T	C
PbPT3Sc00009	45888	inter	N/A	N/A	T	T	T	C	T
PbPT3Sc00009	45891	inter	N/A	N/A	A	A	A	G	A
PbPT3Sc00009	45950	inter	N/A	N/A	G	G	G	C	G
PbPT3Sc00009	45958	inter	N/A	N/A	G	G	G	C	G
PbPT3Sc00009	45983	inter	N/A	N/A	G	G	G	A	G
PbPT3Sc00009	45992	inter	N/A	N/A	G	G	G	A	G
PbPT3Sc00009	46010	inter	N/A	N/A	T	T	T	C	T
PbPT3Sc00009	46064	inter	N/A	N/A	T	T	T	G	T
PbPT3Sc00009	46065	inter	N/A	N/A	T	T	T	C	T
PbPT3Sc00009	46141	inter	N/A	N/A	G	G	G	A	G
PbPT3Sc00009	46143	inter	N/A	N/A	G	G	G	T	G
PbPT3Sc00009	46211	inter	N/A	N/A	C	C	C	A	C
PbPT3Sc00009	46224	inter	N/A	N/A	T	T	T	G	T
PbPT3Sc00009	46283	inter	N/A	N/A	T	T	T	A	T
PbPT3Sc00009	46408	inter	N/A	N/A	C	C	C	T	C
PbPT3Sc00009	46427	inter	N/A	N/A	A	A	A	C	A
PbPT3Sc00009	46443	inter	N/A	N/A	G	G	G	C	G
PbPT3Sc00009	46598	inter	N/A	N/A	A	A	A	AC	A
PbPT3Sc00009	46659	inter	N/A	N/A	G	G	G	T	G
PbPT3Sc00009	46741	inter	N/A	N/A	A	A	A	G	A
PbPT3Sc00009	47113	inter	N/A	N/A	A	A	A	C	A
PbPT3Sc00009	47294	inter	N/A	N/A	C	C	C	CG	C
PbPT3Sc00009	47403	inter	N/A	N/A	C	C	C	G	C
PbPT3Sc00009	47666	inter	N/A	N/A	A	A	A	C	A
PbPT3Sc00009	47886	inter	N/A	N/A	T	T	T	A	T
PbPT3Sc00009	47990	inter	N/A	N/A	C	C	C	T	C
PbPT3Sc00009	48093	inter	N/A	N/A	TGCGCGCG	TGCGCGCG	TGCGCGCG	TGCG	TGCGCGCG
PbPT3Sc00009	48094	inter	N/A	N/A	G	G	G	A	G
PbPT3Sc00009	48097	inter	N/A	N/A	C	C	C	CCCGGACGT	C
PbPT3Sc00009	48316	PbPT3Sc00009_Am_0.157_1	synonymous	Thr	G	G	G	C	G
PbPT3Sc00009	48527	PbPT3Sc00009_Am_0.157_1	non-synonymous	Ser/Ala	T	T	T	G	T
PbPT3Sc00009	48621	PbPT3Sc00009_Am_0.157_1	Indel-in-exon	N/A	CTCC	CTCC	CTCC	CTCCGGTCC	CTCC
PbPT3Sc00009	48648	PbPT3Sc00009_Am_0.157_1	non-synonymous	Thr/Lys	C	C	C	A	C
PbPT3Sc00009	48659	PbPT3Sc00009_Am_0.157_1	non-synonymous	Gly/Cys	G	G	G	T	G
PbPT3Sc00009	48686	PbPT3Sc00009_Am_0.157_1	non-synonymous	Leu/Ile	C	C	C	A	C
PbPT3Sc00009	48711	PbPT3Sc00009_Am_0.157_1	non-synonymous	Lys/Ile	A	A	A	T	A
PbPT3Sc00009	48721	PbPT3Sc00009_Am_0.157_1	non-synonymous	Lys/Asn	A	A	A	C	A
PbPT3Sc00009	48746	PbPT3Sc00009_Am_0.157_1	non-synonymous	Val/Leu	G	G	G	C	G
PbPT3Sc00009	48747	PbPT3Sc00009_Am_0.157_1	non-synonymous	Val/Glu	T	T	T	A	T
PbPT3Sc00009	48763	PbPT3Sc00009_Am_0.157_1	synonymous	Ile	T	T	T	C	T
PbPT3Sc00009	48838	PbPT3Sc00009_Am_0.157_1	synonymous	Gly	A	A	A	G	A
PbPT3Sc00009	48847	PbPT3Sc00009_Am_0.157_1	synonymous	Leu	G	G	G	A	G
PbPT3Sc00009	48862	inter	N/A	N/A	T	T	T	G	T
PbPT3Sc00009	48875	inter	N/A	N/A	C	C	C	T	C
PbPT3Sc00009	48880	inter	N/A	N/A	G	G	G	A	G
PbPT3Sc00009	48989	inter	N/A	N/A	G	G	G	A	G
PbPT3Sc00009	49034	inter	N/A	N/A	A	A	A	G	A
PbPT3Sc00009	49074	inter	N/A	N/A	C	C	C	T	C
PbPT3Sc00009	49149	inter	N/A	N/A	T	T	T	C	T
PbPT3Sc00009	49385	PbPT3Sc00009_Am_0.90_1	synonymous	Leu	G	G	G	T	G
PbPT3Sc00009	49389	PbPT3Sc00009_Am_0.90_1	synonymous	Val	C	C	C	T	C
PbPT3Sc00009	49538	PbPT3Sc00009_Am_0.90_1	non-synonymous	Val/Phe	C	C	C	T	C
PbPT3Sc00009	49686	PbPT3Sc00009_Am_0.90_1	non-synonymous	Thr/Ile	C	C	C	T	C
PbPT3Sc00009	49688	PbPT3Sc00009_Am_0.90_1	non-synonymous	Leu/Met	G	G	G	A	G
PbPT3Sc00009	49967	inter	N/A	N/A	T	T	T	C	T
PbPT3Sc00009	50041	inter	N/A	N/A	G	G	G	A	G
PbPT3Sc00009	50097	inter	N/A	N/A	T	T	T	C	T
PbPT3Sc00009	50249	inter	N/A	N/A	CGTG	CGTG	CGTG	C	CGTG
PbPT3Sc00009	50250	inter	N/A	N/A	G	G	G	C	G
PbPT3Sc00009	50251	inter	N/A	N/A	T	T	T	A	T
PbPT3Sc00009	50252	inter	N/A	N/A	G	G	G	C	G
PbPT3Sc00009	50320	inter	N/A	N/A	G	G	G	A	G
PbPT3Sc00009	50324	inter	N/A	N/A	C	C	C	A	C
PbPT3Sc00009	50368	inter	N/A	N/A	C	C	C	T	C
PbPT3Sc00009	56729	PbPT3Sc00009_S_0.277_1	Non-CDS	N/A	T	T	T	C	T
PbPT3Sc00009	63874	PbPT3Sc00009_Am_0.111_1	Indel-in-exon	N/A	GGTG	GGTG	GGTG	GGTGTG	GGTG
PbPT3Sc00009	63919	PbPT3Sc00009_Am_0.111_1	Non-CDS	N/A	T	T	T	C	T
PbPT3Sc00009	64290	inter	N/A	N/A	C	C	C	T	C
PbPT3Sc00009	64299	inter	N/A	N/A	C	C	C	T	C
PbPT3Sc00009	64367	inter	N/A	N/A	C	C	C	G	C
PbPT3Sc00009	64392	inter	N/A	N/A	T	T	T	C	T
PbPT3Sc00009	64395	inter	N/A	N/A	C	C	C	T	C
PbPT3Sc00009	64399	inter	N/A	N/A	C	C	C	T	C
PbPT3Sc00009	64414	inter	N/A	N/A	C	C	C	T	C
PbPT3Sc00009	64428	PbPT3Sc00009_Am_0.115_1	synonymous	Trp	T	T	T	G	T
PbPT3Sc00009	64452	PbPT3Sc00009_Am_0.115_1	synonymous	Ala	A	A	A	T	A
PbPT3Sc00009	64711	PbPT3Sc00009_Am_0.115_1	non-synonymous	Ala/Ser	A	A	A	T	A
PbPT3Sc00009	64715	PbPT3Sc00009_Am_0.115_1	non-synonymous	Ser/Cys	T	T	T	G	T
PbPT3Sc00009	64720	PbPT3Sc00009_Am_0.115_1	non-synonymous	Leu/Val	C	C	C	G	C
PbPT3Sc00009	64762	PbPT3Sc00009_Am_0.115_1	non-synonymous	Ile/Val	A	A	A	G	A
PbPT3Sc00009	64803	PbPT3Sc00009_Am_0.115_1	synonymous	Val	A	A	A	T	A
PbPT3Sc00009	64852	PbPT3Sc00009_Am_0.115_1	non-synonymous	Ala/Thr	G	G	G	A	G
PbPT3Sc00009	64914	PbPT3Sc00009_Am_0.115_1	synonymous	Val	A	A	A	G	A
PbPT3Sc00009	64965	PbPT3Sc00009_Am_0.115_1	synonymous	Thr	A	A	A	T	A
PbPT3Sc00009	64983	PbPT3Sc00009_Am_0.115_1	synonymous	Leu	T	T	T	A	T
PbPT3Sc00009	65006	PbPT3Sc00009_Am_0.115_1	non-synonymous	Thr/Arg	T	T	T	G	T
PbPT3Sc00009	65325	PbPT3Sc00009_Am_0.115_1	synonymous	Pro	A	A	A	C	A
PbPT3Sc00009	65362	PbPT3Sc00009_Am_0.115_1	synonymous	Pro	G	G	G	C	G
PbPT3Sc00009	65392	PbPT3Sc00009_Am_0.115_1	non-synonymous	Phe/Val	A	A	A	G	A
PbPT3Sc00009	65655	PbPT3Sc00009_Am_0.115_1	synonymous	Ile	G	G	G	A	G
PbPT3Sc00009	65668	PbPT3Sc00009_Am_0.115_1	synonymous	Ala	A	A	A	G	A
PbPT3Sc00009	65924	inter	N/A	N/A	A	A	A	G	A
PbPT3Sc00009	65929	inter	N/A	N/A	G	G	G	A	G
PbPT3Sc00009	66007	inter	N/A	N/A	G	G	G	T	G
PbPT3Sc00009	66018	inter	N/A	N/A	T	T	T	C	T
PbPT3Sc00009	66038	inter	N/A	N/A	G	G	G	A	G
PbPT3Sc00009	66039	inter	N/A	N/A	G	G	G	T	G
PbPT3Sc00009	66064	inter	N/A	N/A	T	T	T	C	T
PbPT3Sc00009	66310	inter	N/A	N/A	T	T	T	G	T
PbPT3Sc00009	66347	inter	N/A	N/A	TTCGATCG	TTCGATCG	TTCGATCG	TTCG	TTCGATCG
PbPT3Sc00009	66374	inter	N/A	N/A	T	T	T	C	T
PbPT3Sc00009	66377	inter	N/A	N/A	G	G	G	A	G
PbPT3Sc00009	66395	inter	N/A	N/A	A	A	A	G	A
PbPT3Sc00009	66421	inter	N/A	N/A	A	A	A	T	A
PbPT3Sc00009	66492	inter	N/A	N/A	G	G	G	C	G
PbPT3Sc00009	66511	inter	N/A	N/A	C	C	C	T	C
PbPT3Sc00009	66515	inter	N/A	N/A	CATCCATTG	CATCCATTG	CATCCATTG	C	CATCCATTG
PbPT3Sc00009	66653	inter	N/A	N/A	C	C	C	T	C
PbPT3Sc00009	66658	inter	N/A	N/A	C	C	C	T	C
PbPT3Sc00009	66669	inter	N/A	N/A	GTTTT	GTTTT	GTTTT	GTTT	GTTTT
PbPT3Sc00009	66698	inter	N/A	N/A	C	C	C	T	C
PbPT3Sc00009	66712	inter	N/A	N/A	A	A	A	G	A
PbPT3Sc00009	66723	inter	N/A	N/A	C	C	C	A	C
PbPT3Sc00009	66772	inter	N/A	N/A	A	A	A	C	A
PbPT3Sc00009	66778	inter	N/A	N/A	T	T	T	A	T
PbPT3Sc00009	66806	inter	N/A	N/A	G	G	G	T	G
PbPT3Sc00009	66809	inter	N/A	N/A	G	G	G	A	G
PbPT3Sc00009	66811	inter	N/A	N/A	T	T	T	A	T
PbPT3Sc00009	66842	inter	N/A	N/A	A	A	A	T	A
PbPT3Sc00009	66864	inter	N/A	N/A	C	C	C	T	C
PbPT3Sc00009	66911	inter	N/A	N/A	T	T	T	G	T
PbPT3Sc00009	66915	inter	N/A	N/A	T	T	T	G	T
PbPT3Sc00009	66929	inter	N/A	N/A	G	G	G	A	G
PbPT3Sc00009	66934	inter	N/A	N/A	G	G	G	A	G
PbPT3Sc00009	66989	inter	N/A	N/A	G	G	G	A	G
PbPT3Sc00009	67025	inter	N/A	N/A	C	C	C	A	C
PbPT3Sc00009	67027	inter	N/A	N/A	G	G	G	A	G
PbPT3Sc00009	67032	inter	N/A	N/A	G	G	G	A	G
PbPT3Sc00009	67036	inter	N/A	N/A	T	T	T	G	T
PbPT3Sc00009	67038	inter	N/A	N/A	G	G	G	A	G
PbPT3Sc00009	67040	inter	N/A	N/A	A	A	A	C	A
PbPT3Sc00009	67095	inter	N/A	N/A	C	C	C	G	C
PbPT3Sc00009	67105	inter	N/A	N/A	T	T	T	C	T
PbPT3Sc00009	67136	inter	N/A	N/A	G	G	G	A	G
PbPT3Sc00009	67140	inter	N/A	N/A	T	T	T	C	T
PbPT3Sc00009	67151	inter	N/A	N/A	G	G	G	A	G
PbPT3Sc00009	67183	inter	N/A	N/A	CACG	CACG	CACG	C	CACG
PbPT3Sc00009	67184	inter	N/A	N/A	ACGGC	ACGGC	ACGGC	AC	ACGGC
PbPT3Sc00009	67193	inter	N/A	N/A	C	C	C	T	C
PbPT3Sc00009	67305	inter	N/A	N/A	G	G	G	C	G
PbPT3Sc00009	67635	inter	N/A	N/A	G	G	G	C	G
PbPT3Sc00009	67640	inter	N/A	N/A	G	G	G	C	G
PbPT3Sc00009	68202	PbPT3Sc00009_Sm_0.234_1	non-synonymous	Pro/Ala	C	C	C	G	C
PbPT3Sc00009	68367	PbPT3Sc00009_Sm_0.234_1	non-synonymous	Ser/Arg	T	T	T	C	T
PbPT3Sc00009	68392	PbPT3Sc00009_Sm_0.234_1	non-synonymous	Thr/Met	G	G	G	T	G
PbPT3Sc00009	68553	PbPT3Sc00009_Sm_0.234_1	non-synonymous	Asp/His	G	G	G	C	G
PbPT3Sc00009	68559	PbPT3Sc00009_Sm_0.234_1	non-synonymous	Phe/Leu	G	G	G	C	G
PbPT3Sc00009	68595	PbPT3Sc00009_Sm_0.234_1	non-synonymous	Pro/Thr	G	G	G	A	G
PbPT3Sc00009	68598	PbPT3Sc00009_Sm_0.234_1	synonymous	Leu	T	T	T	C	T
PbPT3Sc00009	68643	PbPT3Sc00009_Sm_0.234_1	synonymous	Leu	T	T	T	C	T
PbPT3Sc00009	68649	PbPT3Sc00009_Sm_0.234_1	synonymous	Glu	T	T	T	G	T
PbPT3Sc00009	68676	PbPT3Sc00009_Sm_0.234_1	non-synonymous	Gln/STOP	G	G	G	T	G
PbPT3Sc00009	68746	PbPT3Sc00009_Sm_0.234_1	non-synonymous	Asn/Ser	A	A	A	G	A
PbPT3Sc00009	68785	PbPT3Sc00009_Sm_0.234_1	synonymous	Val	C	C	C	T	C
PbPT3Sc00009	69065	PbPT3Sc00009_Sm_0.234_1	non-synonymous	Ala/Ser	A	A	A	T	A
PbPT3Sc00009	69092	PbPT3Sc00009_Sm_0.234_1	non-synonymous	Ser/Pro	A	A	A	C	A
PbPT3Sc00009	69096	PbPT3Sc00009_Sm_0.234_1	non-synonymous	Arg/Leu	A	A	A	T	A
PbPT3Sc00009	69103	PbPT3Sc00009_Sm_0.234_1	synonymous	Thr	G	G	G	A	G
PbPT3Sc00009	69109	PbPT3Sc00009_Sm_0.234_1	non-synonymous	His/Gln	C	C	C	G	C
PbPT3Sc00009	69115	PbPT3Sc00009_Sm_0.234_1	synonymous	Ser	T	T	T	C	T
PbPT3Sc00009	69118	PbPT3Sc00009_Sm_0.234_1	synonymous	Val	A	A	A	G	A
PbPT3Sc00009	69217	PbPT3Sc00009_Sm_0.234_1	synonymous	Lys	A	A	A	G	A
PbPT3Sc00009	69229	PbPT3Sc00009_Sm_0.234_1	synonymous	Ala	C	C	C	G	C
PbPT3Sc00009	69345	PbPT3Sc00009_Sm_0.234_1	synonymous	Gly	A	A	A	G	A
PbPT3Sc00009	69352	PbPT3Sc00009_Sm_0.234_1	Indel-in-exon	N/A	GCCCC	GCCCC	GCCCC	GCCC	GCCCC
PbPT3Sc00009	69355	PbPT3Sc00009_Sm_0.234_1	non-synonymous	Phe/Leu	C	C	C	A	C
PbPT3Sc00009	69463	PbPT3Sc00009_Sm_0.234_1	Non-CDS	N/A	G	G	G	A	G
PbPT3Sc00009	69619	inter	N/A	N/A	C	C	C	A	C
PbPT3Sc00009	70098	PbPT3Sc00009_S_0.280_1	non-synonymous	Gln/Glu	T	T	T	G	T
PbPT3Sc00009	70104	PbPT3Sc00009_S_0.280_1	non-synonymous	Ser/Thr	C	C	C	A	C
PbPT3Sc00009	70286	PbPT3Sc00009_S_0.280_1	synonymous	Leu	C	C	C	T	C
PbPT3Sc00009	70657	PbPT3Sc00009_S_0.280_1	Non-CDS	N/A	GC	GC	GC	GCC	GC
PbPT3Sc00009	71606	PbPT3Sc00009_S_0.280_1	non-synonymous	Val/Phe	C	C	C	T	C
PbPT3Sc00009	71694	PbPT3Sc00009_S_0.280_1	non-synonymous	Gln/Leu	G	G	G	T	G
PbPT3Sc00009	71710	PbPT3Sc00009_S_0.280_1	non-synonymous	Ile/Met	T	T	T	G	T
PbPT3Sc00009	71789	PbPT3Sc00009_S_0.280_1	non-synonymous	Asp/Asn	C	C	C	A	C
PbPT3Sc00009	71846	PbPT3Sc00009_S_0.280_1	non-synonymous	Gly/Cys	C	C	C	T	C
PbPT3Sc00009	71852	PbPT3Sc00009_S_0.280_1	non-synonymous	Arg/Ser	G	G	G	A	G
PbPT3Sc00009	71873	PbPT3Sc00009_S_0.280_1	non-synonymous	Val/Ile	G	G	G	A	G
PbPT3Sc00009	71900	PbPT3Sc00009_S_0.280_1	non-synonymous	Asp/Asn	G	G	G	A	G
PbPT3Sc00009	71953	PbPT3Sc00009_S_0.280_1	synonymous	Arg	T	T	T	A	T
PbPT3Sc00009	71959	PbPT3Sc00009_S_0.280_1	synonymous	Pro	C	C	C	T	C
PbPT3Sc00009	72119	PbPT3Sc00009_S_0.280_1	synonymous	Gly	C	C	C	G	C
PbPT3Sc00009	72164	PbPT3Sc00009_S_0.280_1	Non-CDS	N/A	G	G	G	A	G
PbPT3Sc00009	72169	PbPT3Sc00009_S_0.280_1	Non-CDS	N/A	T	T	T	C	T
PbPT3Sc00009	72259	PbPT3Sc00009_S_0.280_1	synonymous	Val	T	T	T	C	T
PbPT3Sc00009	72321	PbPT3Sc00009_S_0.280_1	non-synonymous	Ser/Ile	A	A	A	T	A
PbPT3Sc00009	72332	PbPT3Sc00009_S_0.280_1	synonymous	Leu	T	T	T	C	T
PbPT3Sc00009	72338	PbPT3Sc00009_S_0.280_1	synonymous	Leu	C	C	C	T	C
PbPT3Sc00009	72581	PbPT3Sc00009_S_0.280_1	non-synonymous	Arg/Gly	T	T	T	G	T
PbPT3Sc00009	72782	PbPT3Sc00009_S_0.280_1	non-synonymous	Asp/Asn	G	G	G	A	G
PbPT3Sc00009	73211	PbPT3Sc00009_S_0.280_1	non-synonymous	Ala/Thr	C	C	C	A	C
PbPT3Sc00009	73418	inter	N/A	N/A	AACA	AACA	AACA	AA	AACA
PbPT3Sc00009	73511	inter	N/A	N/A	T	T	T	G	T
PbPT3Sc00009	73680	PbPT3Sc00009_Am_0.123_1	non-synonymous	Ala/Ser	G	G	G	T	G
PbPT3Sc00009	73975	PbPT3Sc00009_Am_0.123_1	non-synonymous	Gly/Ser	G	G	G	A	G
PbPT3Sc00009	73985	PbPT3Sc00009_Am_0.123_1	synonymous	Asp	G	G	G	A	G
PbPT3Sc00009	74034	PbPT3Sc00009_Am_0.123_1	synonymous	Arg	G	G	G	A	G
PbPT3Sc00009	74049	PbPT3Sc00009_Am_0.123_1	synonymous	Gly	T	T	T	C	T
PbPT3Sc00009	74076	PbPT3Sc00009_Am_0.123_1	synonymous	Leu	T	T	T	C	T
PbPT3Sc00009	74133	PbPT3Sc00009_Am_0.123_1	synonymous	Ala	A	A	A	G	A
PbPT3Sc00009	74157	PbPT3Sc00009_Am_0.123_1	synonymous	Pro	T	T	T	C	T
PbPT3Sc00009	74179	PbPT3Sc00009_Am_0.123_1	synonymous	Glu	A	A	A	G	A
PbPT3Sc00009	74250	PbPT3Sc00009_Am_0.123_1	non-synonymous	His/Gln	G	G	G	A	G
PbPT3Sc00009	76209	PbPT3Sc00009_S_0.281_1	Non-CDS	N/A	TCGACG	TCGACG	TCGACG	TCG	TCGACG
PbPT3Sc00009	81343	PbPT3Sc00009_Sm_0.225_1	synonymous	Asn	C	C	C	A	C
PbPT3Sc00009	81397	PbPT3Sc00009_Sm_0.225_1	non-synonymous	Phe/Val	A	A	A	G	A
PbPT3Sc00009	81400	PbPT3Sc00009_Sm_0.225_1	non-synonymous	Val/Leu	C	C	C	T	C
PbPT3Sc00009	81502	PbPT3Sc00009_Sm_0.225_1	Non-CDS	N/A	T	T	T	C	T
PbPT3Sc00009	81537	PbPT3Sc00009_Sm_0.225_1	Non-CDS	N/A	G	G	G	A	G
PbPT3Sc00009	81642	PbPT3Sc00009_Sm_0.225_1	Non-CDS	N/A	G	G	G	A	G
PbPT3Sc00009	81649	PbPT3Sc00009_Sm_0.225_1	Non-CDS	N/A	G	G	G	A	G
PbPT3Sc00009	81650	PbPT3Sc00009_Sm_0.225_1	Non-CDS	N/A	G	G	G	T	G
PbPT3Sc00009	81656	PbPT3Sc00009_Sm_0.225_1	Non-CDS	N/A	T	T	T	C	T
PbPT3Sc00009	81657	PbPT3Sc00009_Sm_0.225_1	Non-CDS	N/A	A	A	A	C	A
PbPT3Sc00009	81667	PbPT3Sc00009_Sm_0.225_1	Non-CDS	N/A	A	A	A	C	A
PbPT3Sc00009	81668	PbPT3Sc00009_Sm_0.225_1	Non-CDS	N/A	G	G	G	A	G
PbPT3Sc00009	81671	PbPT3Sc00009_Sm_0.225_1	Non-CDS	N/A	A	A	A	G	A
PbPT3Sc00009	81672	PbPT3Sc00009_Sm_0.225_1	Non-CDS	N/A	C	C	C	T	C
PbPT3Sc00009	81680	PbPT3Sc00009_Sm_0.225_1	Non-CDS	N/A	A	A	A	G	A
PbPT3Sc00009	81690	PbPT3Sc00009_Sm_0.225_1	Non-CDS	N/A	A	A	A	G	A
PbPT3Sc00009	81752	PbPT3Sc00009_Sm_0.225_1	non-synonymous	Asn/His	T	T	T	C	T
PbPT3Sc00009	81804	PbPT3Sc00009_Sm_0.225_1	Non-CDS	N/A	G	G	G	A	G
PbPT3Sc00009	81824	PbPT3Sc00009_Sm_0.225_1	non-synonymous	Met/Leu	G	G	G	T	G
PbPT3Sc00009	81825	PbPT3Sc00009_Sm_0.225_1	non-synonymous	Met/Thr	G	G	G	C	G
PbPT3Sc00009	81826	PbPT3Sc00009_Sm_0.225_1	non-synonymous	Met/Ile	C	C	C	T	C
PbPT3Sc00009	81866	PbPT3Sc00009_Sm_0.225_1	synonymous	Arg	G	G	G	A	G
PbPT3Sc00009	81938	PbPT3Sc00009_Sm_0.225_1	Non-CDS	N/A	T	T	T	A	T
PbPT3Sc00009	81977	PbPT3Sc00009_Sm_0.225_1	Non-CDS	N/A	G	G	G	T	G
PbPT3Sc00009	81979	PbPT3Sc00009_Sm_0.225_1	Non-CDS	N/A	C	C	C	T	C
PbPT3Sc00009	81984	PbPT3Sc00009_Sm_0.225_1	Non-CDS	N/A	C	C	C	G	C
PbPT3Sc00009	82017	PbPT3Sc00009_Sm_0.225_1	synonymous	Ile	G	G	G	A	G
PbPT3Sc00009	82138	inter	N/A	N/A	C	C	C	T	C
PbPT3Sc00009	82150	inter	N/A	N/A	A	A	A	G	A
PbPT3Sc00009	82161	inter	N/A	N/A	T	T	T	G	T
PbPT3Sc00009	82448	PbPT3Sc00009_G_0.53_1	Non-CDS	N/A	A	A	A	G	A
PbPT3Sc00009	82462	PbPT3Sc00009_G_0.53_1	Non-CDS	N/A	CGGG	CGGG	CGGG	CGGGGG	CGGG
PbPT3Sc00009	82466	PbPT3Sc00009_G_0.53_1	Non-CDS	N/A	A	A	A	G	A
PbPT3Sc00009	82468	PbPT3Sc00009_G_0.53_1	Non-CDS	N/A	G	G	G	T	G
PbPT3Sc00009	82654	PbPT3Sc00009_G_0.53_1	Non-CDS	N/A	G	G	G	A	G
PbPT3Sc00009	82661	PbPT3Sc00009_G_0.53_1	Non-CDS	N/A	C	C	C	T	C
PbPT3Sc00009	82723	PbPT3Sc00009_G_0.53_1	synonymous	Ser	T	T	T	A	T
PbPT3Sc00009	82729	PbPT3Sc00009_G_0.53_1	non-synonymous	Asp/His	G	G	G	C	G
PbPT3Sc00009	82741	PbPT3Sc00009_G_0.53_1	non-synonymous	Asp/Asn	G	G	G	A	G
PbPT3Sc00009	82867	PbPT3Sc00009_G_0.53_1	non-synonymous	Asp/Asn	G	G	G	A	G
PbPT3Sc00009	82876	PbPT3Sc00009_G_0.53_1	non-synonymous	Thr/Ser	C	C	C	T	C
PbPT3Sc00009	82885	PbPT3Sc00009_G_0.53_1	non-synonymous	His/Asn	T	T	T	A	T
PbPT3Sc00009	83386	PbPT3Sc00009_G_0.53_1	non-synonymous	Gly/Arg	G	G	G	C	G
PbPT3Sc00009	83437	PbPT3Sc00009_G_0.53_1	non-synonymous	Pro/Ala	A	A	A	G	A
PbPT3Sc00009	83455	PbPT3Sc00009_G_0.53_1	non-synonymous	Arg/Gly	A	A	A	G	A
PbPT3Sc00009	83863	inter	N/A	N/A	A	A	A	G	A
PbPT3Sc00009	85333	PbPT3Sc00009_A_0.252_1	non-synonymous	Glu/Ala	A	A	A	C	A
PbPT3Sc00009	85733	PbPT3Sc00009_A_1.331_1	non-synonymous	Cys/Arg	G	G	G	C	G
PbPT3Sc00009	85745	PbPT3Sc00009_A_1.331_1	non-synonymous	Gln/Lys	C	C	C	A	C
PbPT3Sc00009	85797	PbPT3Sc00009_A_1.331_1	non-synonymous	Arg/Thr	A	A	A	C	A
PbPT3Sc00009	85801	PbPT3Sc00009_A_1.331_1	synonymous	Pro	A	A	A	G	A
PbPT3Sc00009	85824	PbPT3Sc00009_A_1.331_1	non-synonymous	Asp/Val	G	G	G	T	G
PbPT3Sc00009	85889	PbPT3Sc00009_A_1.331_1	synonymous	Asn	G	G	G	A	G
PbPT3Sc00009	85908	PbPT3Sc00009_A_1.331_1	non-synonymous	Leu/Arg	T	T	T	G	T
PbPT3Sc00009	85911	PbPT3Sc00009_A_1.331_1	non-synonymous	Ala/Glu	G	G	G	A	G
PbPT3Sc00009	85929	PbPT3Sc00009_A_1.331_1	synonymous	Glu	G	G	G	A	G
PbPT3Sc00009	85952	PbPT3Sc00009_A_1.331_1	non-synonymous	Tyr/Asp	C	C	C	G	C
PbPT3Sc00009	85980	PbPT3Sc00009_A_1.331_1	non-synonymous	Pro/Leu	G	G	G	T	G
PbPT3Sc00009	87190	PbPT3Sc00009_A_1.331_1	synonymous	Arg	G	G	G	T	G
PbPT3Sc00009	87406	PbPT3Sc00009_A_1.331_1	synonymous	Asn	G	G	G	T	G
PbPT3Sc00009	87500	PbPT3Sc00009_A_1.331_1	non-synonymous	Ser/Pro	G	G	G	C	G
PbPT3Sc00009	87553	PbPT3Sc00009_A_1.331_1	synonymous	Met	T	T	T	G	T
PbPT3Sc00009	87656	PbPT3Sc00009_A_1.331_1	synonymous	Met	C	C	C	A	C
PbPT3Sc00009	87851	PbPT3Sc00009_A_1.331_1	non-synonymous	Val/Leu	A	A	A	C	A
PbPT3Sc00009	88141	PbPT3Sc00009_A_1.331_1	synonymous	Ser	C	C	C	G	C
PbPT3Sc00009	88203	PbPT3Sc00009_A_1.331_1	Non-CDS	N/A	G	G	G	T	G
PbPT3Sc00009	88204	PbPT3Sc00009_A_1.331_1	Non-CDS	N/A	CT	CT	CT	C	CT
PbPT3Sc00009	88238	PbPT3Sc00009_A_1.331_1	synonymous	Pro	G	G	G	T	G
PbPT3Sc00009	88249	PbPT3Sc00009_A_1.331_1	non-synonymous	Thr/Arg	C	C	C	G	C
PbPT3Sc00009	88340	PbPT3Sc00009_A_1.331_1	non-synonymous	Phe/Leu	C	C	C	G	C
PbPT3Sc00009	88419	PbPT3Sc00009_A_1.331_1	non-synonymous	Asp/His	G	G	G	C	G
PbPT3Sc00009	88551	inter	N/A	N/A	G	G	G	A	G
PbPT3Sc00009	88610	inter	N/A	N/A	CAAGAA	CAAGAA	CAAGAA	CAAGAAGAA	CAAGAA
PbPT3Sc00009	88625	inter	N/A	N/A	G	G	G	T	G
PbPT3Sc00009	88920	PbPT3Sc00009_Am_1.164_1	non-synonymous	Gly/Cys	G	G	G	T	G
PbPT3Sc00009	89487	PbPT3Sc00009_Sm_1.296_1	non-synonymous	Thr/Pro	T	T	T	C	T
PbPT3Sc00009	89855	PbPT3Sc00009_Sm_1.296_1	Non-CDS	N/A	T	T	T	C	T
PbPT3Sc00009	89998	inter	N/A	N/A	A	A	A	G	A
PbPT3Sc00009	90018	inter	N/A	N/A	C	C	C	G	C
PbPT3Sc00009	90027	inter	N/A	N/A	A	A	A	G	A
PbPT3Sc00009	90232	PbPT3Sc00009_Sm_1.246_1	non-synonymous	Asp/Tyr	G	G	G	T	G
PbPT3Sc00009	90408	PbPT3Sc00009_Sm_1.246_1	synonymous	Ser	A	A	A	C	A
PbPT3Sc00009	90943	PbPT3Sc00009_Sm_1.246_1	non-synonymous	Gln/Arg	C	C	C	G	C
PbPT3Sc00009	91137	inter	N/A	N/A	G	G	G	A	G
PbPT3Sc00009	91425	inter	N/A	N/A	A	A	A	G	A
PbPT3Sc00009	91467	inter	N/A	N/A	A	A	A	G	A
PbPT3Sc00009	91617	inter	N/A	N/A	C	C	C	T	C
PbPT3Sc00009	91629	inter	N/A	N/A	A	A	A	G	A
PbPT3Sc00009	91684	inter	N/A	N/A	G	G	G	A	G
PbPT3Sc00009	91775	inter	N/A	N/A	A	A	A	G	A
PbPT3Sc00009	91798	inter	N/A	N/A	C	C	C	G	C
PbPT3Sc00009	91812	inter	N/A	N/A	C	C	C	T	C
PbPT3Sc00009	91854	inter	N/A	N/A	G	G	G	A	G
PbPT3Sc00009	92061	PbPT3Sc00009_Am_1.177_1	synonymous	Ala	T	T	T	C	T
PbPT3Sc00009	92106	PbPT3Sc00009_Am_1.177_1	synonymous	Leu	G	G	G	C	G
PbPT3Sc00009	92108	PbPT3Sc00009_Am_1.177_1	non-synonymous	Lys/Thr	A	A	A	C	A
PbPT3Sc00009	92257	PbPT3Sc00009_Am_1.177_1	non-synonymous	Leu/Phe	C	C	C	T	C
PbPT3Sc00009	92451	PbPT3Sc00009_Am_1.177_1	synonymous	Ala	C	C	C	T	C
PbPT3Sc00009	92553	PbPT3Sc00009_Am_1.177_1	synonymous	Ala	C	C	C	A	C
PbPT3Sc00009	92739	PbPT3Sc00009_Am_1.177_1	synonymous	Thr	C	C	C	A	C
PbPT3Sc00009	93003	PbPT3Sc00009_Am_1.177_1	synonymous	Leu	G	G	G	C	G
PbPT3Sc00009	93327	inter	N/A	N/A	CG	CG	CG	CGCGG	CG
PbPT3Sc00009	93336	inter	N/A	N/A	TA	TA	TA	TAAA	TA
PbPT3Sc00009	93405	inter	N/A	N/A	CG	CG	CG	C	CG
PbPT3Sc00009	93475	inter	N/A	N/A	G	G	G	A	G
PbPT3Sc00009	93641	PbPT3Sc00009_Sm_1.322_1	Non-CDS	N/A	C	C	C	T	C
PbPT3Sc00009	93643	PbPT3Sc00009_Sm_1.322_1	Non-CDS	N/A	C	C	C	T	C
PbPT3Sc00009	94120	PbPT3Sc00009_Sm_1.322_1	synonymous	Pro	C	C	C	T	C
PbPT3Sc00009	94133	PbPT3Sc00009_Sm_1.322_1	Non-CDS	N/A	T	T	T	C	T
PbPT3Sc00009	94143	PbPT3Sc00009_Sm_1.322_1	Non-CDS	N/A	C	C	C	T	C
PbPT3Sc00009	94154	PbPT3Sc00009_Sm_1.322_1	Non-CDS	N/A	T	T	T	A	T
PbPT3Sc00009	94156	PbPT3Sc00009_Sm_1.322_1	Non-CDS	N/A	C	C	C	T	C
PbPT3Sc00009	94267	PbPT3Sc00009_Sm_1.322_1	synonymous	Ser	G	G	G	T	G
PbPT3Sc00009	94276	inter	N/A	N/A	T	T	T	C	T
PbPT3Sc00009	94281	inter	N/A	N/A	G	G	G	A	G
PbPT3Sc00009	94520	inter	N/A	N/A	A	A	A	G	A
PbPT3Sc00009	94573	inter	N/A	N/A	G	G	G	T	G
PbPT3Sc00009	94728	inter	N/A	N/A	A	A	A	T	A
PbPT3Sc00009	94779	inter	N/A	N/A	A	A	A	G	A
PbPT3Sc00009	94782	inter	N/A	N/A	A	A	A	G	A
PbPT3Sc00009	94843	PbPT3Sc00009_Am_1.191_1	synonymous	Arg	G	G	G	A	G
PbPT3Sc00009	94934	PbPT3Sc00009_Am_1.191_1	non-synonymous	Val/Met	G	G	G	A	G
PbPT3Sc00009	95673	inter	N/A	N/A	G	G	G	A	G
PbPT3Sc00009	95744	inter	N/A	N/A	AGGGG	AGGGG	AGGGG	AGGG	AGGGG
PbPT3Sc00009	96511	PbPT3Sc00009_Sm_1.308_1	non-synonymous	Glu/Asp	C	C	C	T	C
PbPT3Sc00009	96574	PbPT3Sc00009_Sm_1.308_1	synonymous	Ser	T	T	T	C	T
PbPT3Sc00009	96588	PbPT3Sc00009_Sm_1.308_1	non-synonymous	Val/Glu	G	G	G	A	G
PbPT3Sc00009	96603	PbPT3Sc00009_Sm_1.308_1	non-synonymous	Ala/Asp	G	G	G	A	G
PbPT3Sc00009	96627	PbPT3Sc00009_Sm_1.308_1	synonymous	Gln	G	G	G	A	G
PbPT3Sc00009	96749	PbPT3Sc00009_Sm_1.308_1	non-synonymous	Ser/Pro	G	G	G	C	G
PbPT3Sc00009	97115	PbPT3Sc00009_Sm_1.308_1	non-synonymous	Arg/Gly	A	A	A	G	A
PbPT3Sc00009	97221	PbPT3Sc00009_Sm_1.308_1	non-synonymous	Glu/Val	C	C	C	T	C
PbPT3Sc00009	97351	PbPT3Sc00009_Sm_1.308_1	Indel-in-exon	N/A	TCCC	TCCC	TCCC	TCC	TCCC
PbPT3Sc00009	97527	inter	N/A	N/A	G	G	G	A	G
PbPT3Sc00009	97765	PbPT3Sc00009_Am_1.205_1	Non-CDS	N/A	C	C	C	T	C
PbPT3Sc00009	97798	PbPT3Sc00009_Am_1.205_1	Non-CDS	N/A	C	C	C	T	C
PbPT3Sc00009	97893	PbPT3Sc00009_Am_1.205_1	synonymous	Leu	T	T	T	C	T
PbPT3Sc00009	97894	PbPT3Sc00009_Am_1.205_1	synonymous	His	G	G	G	C	G
PbPT3Sc00009	97954	PbPT3Sc00009_Am_1.205_1	non-synonymous	Ala/Thr	G	G	G	A	G
PbPT3Sc00009	98765	PbPT3Sc00009_Am_1.205_1	non-synonymous	Ser/Tyr	G	G	G	A	G
PbPT3Sc00009	98865	inter	N/A	N/A	C	C	C	G	C
PbPT3Sc00009	98920	inter	N/A	N/A	C	C	C	T	C
PbPT3Sc00009	98972	inter	N/A	N/A	T	T	T	C	T
PbPT3Sc00009	98992	inter	N/A	N/A	G	G	G	C	G
PbPT3Sc00009	99008	inter	N/A	N/A	GC	GC	GC	GCCGGCACACGTC	GC
PbPT3Sc00009	99075	inter	N/A	N/A	A	A	A	G	A
PbPT3Sc00009	99082	inter	N/A	N/A	C	C	C	T	C
PbPT3Sc00009	99116	inter	N/A	N/A	C	C	C	T	C
PbPT3Sc00009	99284	inter	N/A	N/A	C	C	C	A	C
PbPT3Sc00009	99312	inter	N/A	N/A	T	T	T	C	T
PbPT3Sc00009	99324	inter	N/A	N/A	A	A	A	G	A
PbPT3Sc00009	99477	inter	N/A	N/A	C	C	C	T	C
PbPT3Sc00009	99601	inter	N/A	N/A	G	G	G	GA	G
PbPT3Sc00009	99617	inter	N/A	N/A	C	C	C	T	C
PbPT3Sc00009	99642	inter	N/A	N/A	A	A	A	G	A
PbPT3Sc00009	99643	inter	N/A	N/A	T	T	T	C	T
PbPT3Sc00009	99845	inter	N/A	N/A	T	T	T	C	T
PbPT3Sc00009	99857	inter	N/A	N/A	G	G	G	A	G
PbPT3Sc00009	99865	inter	N/A	N/A	T	T	T	C	T
PbPT3Sc00009	100019	inter	N/A	N/A	ACGTCGT	ACGTCGT	ACGTCGT	ACGTCGTCGT	ACGTCGT
PbPT3Sc00009	100347	PbPT3Sc00009_Am_1.185_1	synonymous	Thr	G	G	G	A	G
PbPT3Sc00009	100404	PbPT3Sc00009_Am_1.185_1	synonymous	Lys	G	G	G	A	G
PbPT3Sc00009	100490	PbPT3Sc00009_Am_1.185_1	synonymous	Arg	C	C	C	G	C
PbPT3Sc00009	100514	PbPT3Sc00009_Am_1.185_1	synonymous	Ala	T	T	T	C	T
PbPT3Sc00009	100770	PbPT3Sc00009_Am_1.185_1	Non-CDS	N/A	CAGGG	CAGGG	CAGGG	CAGGGAGGG	CAGGG
PbPT3Sc00009	100771	PbPT3Sc00009_Am_1.185_1	Non-CDS	N/A	AGGG	AGGG	AGGG	AGGGTGGG	AGGG
PbPT3Sc00009	101039	PbPT3Sc00009_Am_1.185_1	synonymous	Arg	C	C	C	A	C
PbPT3Sc00009	101040	PbPT3Sc00009_Am_1.185_1	non-synonymous	Ser/Ala	A	A	A	G	A
PbPT3Sc00009	101148	PbPT3Sc00009_Am_1.185_1	synonymous	Trp	G	G	G	T	G
PbPT3Sc00009	101294	PbPT3Sc00009_Am_1.185_1	synonymous	Leu	C	C	C	T	C
PbPT3Sc00009	101432	PbPT3Sc00009_Am_1.185_1	Non-CDS	N/A	T	T	T	C	T
PbPT3Sc00009	101433	PbPT3Sc00009_Am_1.185_1	Non-CDS	N/A	T	T	T	C	T
PbPT3Sc00009	101586	PbPT3Sc00009_Am_1.185_1	Non-CDS	N/A	T	T	T	A	T
PbPT3Sc00009	101587	PbPT3Sc00009_Am_1.185_1	Non-CDS	N/A	C	C	C	T	C
PbPT3Sc00009	101659	PbPT3Sc00009_Am_1.185_1	synonymous	Leu	C	C	C	T	C
PbPT3Sc00009	101677	PbPT3Sc00009_Am_1.185_1	non-synonymous	Arg/Cys	A	A	A	T	A
PbPT3Sc00009	101692	PbPT3Sc00009_Am_1.185_1	synonymous	Arg	G	G	G	C	G
PbPT3Sc00009	101703	PbPT3Sc00009_Am_1.185_1	synonymous	Arg	C	C	C	T	C
PbPT3Sc00009	101705	PbPT3Sc00009_Am_1.185_1	non-synonymous	Leu/Arg	C	C	C	G	C
PbPT3Sc00009	101881	PbPT3Sc00009_Am_1.185_1	Non-CDS	N/A	TT	TT	TT	TTCT	TT
PbPT3Sc00009	101882	PbPT3Sc00009_Am_1.185_1	Non-CDS	N/A	T	T	T	TCG	T
PbPT3Sc00009	101981	inter	N/A	N/A	C	C	C	T	C
PbPT3Sc00009	101989	PbPT3Sc00009_Am_1.192_1	non-synonymous	Met/Leu	T	T	T	C	T
PbPT3Sc00009	102002	PbPT3Sc00009_Am_1.192_1	Indel-in-exon	N/A	TCGCCGC	TCGCCGC	TCGCCGC	TCGC	TCGCCGC
PbPT3Sc00009	102067	PbPT3Sc00009_Am_1.192_1	non-synonymous	Asp/His	T	T	T	C	T
PbPT3Sc00009	102144	PbPT3Sc00009_Am_1.192_1	synonymous	Ala	G	G	G	A	G
PbPT3Sc00009	102169	PbPT3Sc00009_Am_1.192_1	non-synonymous	Ser/Arg	A	A	A	C	A
PbPT3Sc00009	102172	PbPT3Sc00009_Am_1.192_1	synonymous	Glu	T	T	T	G	T
PbPT3Sc00009	102176	PbPT3Sc00009_Am_1.192_1	non-synonymous	Val/Gly	A	A	A	G	A
PbPT3Sc00009	102184	PbPT3Sc00009_Am_1.192_1	non-synonymous	Gly/Arg	A	A	A	C	A
PbPT3Sc00009	102195	PbPT3Sc00009_Am_1.192_1	synonymous	Tyr	C	C	C	T	C
PbPT3Sc00009	102234	PbPT3Sc00009_Am_1.192_1	synonymous	Arg	T	T	T	C	T
PbPT3Sc00009	102259	PbPT3Sc00009_Am_1.192_1	synonymous	Leu	G	G	G	C	G
PbPT3Sc00009	102270	PbPT3Sc00009_Am_1.192_1	non-synonymous	Ile/Met	C	C	C	G	C
PbPT3Sc00009	102337	PbPT3Sc00009_Am_1.192_1	non-synonymous	Phe/Val	A	A	A	G	A
PbPT3Sc00009	102391	PbPT3Sc00009_Am_1.192_1	non-synonymous	Ala/Ser	C	C	C	T	C
PbPT3Sc00009	102503	PbPT3Sc00009_Am_1.192_1	non-synonymous	Ala/Glu	C	C	C	A	C
PbPT3Sc00009	102643	inter	N/A	N/A	T	T	T	C	T
PbPT3Sc00009	102703	inter	N/A	N/A	G	G	G	A	G
PbPT3Sc00009	102706	inter	N/A	N/A	CGC	CGC	CGC	CGCGGC	CGC
PbPT3Sc00009	102710	inter	N/A	N/A	AC	AC	AC	ACC	AC
PbPT3Sc00009	102781	PbPT3Sc00009_Am_1.199_1	non-synonymous	Thr/Ala	A	A	A	G	A
PbPT3Sc00009	102808	PbPT3Sc00009_Am_1.199_1	non-synonymous	Val/Ile	G	G	G	A	G
PbPT3Sc00009	102860	PbPT3Sc00009_Am_1.199_1	non-synonymous	Tyr/Cys	A	A	A	G	A
PbPT3Sc00009	102861	PbPT3Sc00009_Am_1.199_1	synonymous	Tyr	T	T	T	C	T
PbPT3Sc00009	102897	PbPT3Sc00009_Am_1.199_1	synonymous	Thr	G	G	G	A	G
PbPT3Sc00009	102945	PbPT3Sc00009_Am_1.199_1	synonymous	Arg	A	A	A	G	A
PbPT3Sc00009	103023	PbPT3Sc00009_Am_1.199_1	synonymous	Asp	C	C	C	T	C
PbPT3Sc00009	103193	PbPT3Sc00009_Am_1.199_1	non-synonymous	Ala/Val	C	C	C	T	C
PbPT3Sc00009	103335	PbPT3Sc00009_Am_1.199_1	synonymous	Val	T	T	T	C	T
PbPT3Sc00009	103500	PbPT3Sc00009_Am_1.199_1	synonymous	Arg	G	G	G	A	G
PbPT3Sc00009	103601	PbPT3Sc00009_Am_1.199_1	Non-CDS	N/A	A	A	A	G	A
PbPT3Sc00009	103604	PbPT3Sc00009_Am_1.199_1	Non-CDS	N/A	T	T	T	C	T
PbPT3Sc00009	103799	PbPT3Sc00009_Am_1.206_1	non-synonymous	Val/Leu	A	A	A	T	A
PbPT3Sc00009	103895	PbPT3Sc00009_Am_1.206_1	synonymous	Glu	A	A	A	G	A
PbPT3Sc00009	103939	PbPT3Sc00009_Am_1.206_1	synonymous	Asp	T	T	T	C	T
PbPT3Sc00009	103971	PbPT3Sc00009_Am_1.206_1	non-synonymous	Leu/Arg	A	A	A	G	A
PbPT3Sc00009	104489	PbPT3Sc00009_Am_1.206_1	non-synonymous	Met/Leu	C	C	C	T	C
PbPT3Sc00009	104840	inter	N/A	N/A	CGA	CGA	CGA	C	CGA
PbPT3Sc00009	105564	PbPT3Sc00009_S_1.243_1	non-synonymous	Ala/Thr	G	G	G	A	G
PbPT3Sc00009	105594	PbPT3Sc00009_S_1.243_1	non-synonymous	Pro/Thr	G	G	G	A	G
PbPT3Sc00009	106155	PbPT3Sc00009_S_1.243_1	synonymous	Val	C	C	C	G	C
PbPT3Sc00009	106296	PbPT3Sc00009_S_1.243_1	non-synonymous	His/Tyr	C	C	C	T	C
PbPT3Sc00009	106454	PbPT3Sc00009_S_1.243_1	Non-CDS	N/A	C	C	C	T	C
PbPT3Sc00009	106787	PbPT3Sc00009_S_1.243_1	non-synonymous	Phe/Ile	C	C	C	A	C
PbPT3Sc00009	107446	PbPT3Sc00009_S_1.245_1	non-synonymous	Ser/Thr	G	G	G	A	G
PbPT3Sc00009	108103	PbPT3Sc00009_S_1.245_1	Non-CDS	N/A	G	G	G	A	G
PbPT3Sc00009	108106	PbPT3Sc00009_S_1.245_1	Non-CDS	N/A	GCCC	GCCC	GCCC	GCCCCC	GCCC
PbPT3Sc00009	108175	PbPT3Sc00009_S_1.245_1	synonymous	Glu	A	A	A	G	A
PbPT3Sc00009	108700	PbPT3Sc00009_S_1.245_1	Non-CDS	N/A	C	C	C	T	C
PbPT3Sc00009	108701	PbPT3Sc00009_S_1.245_1	Non-CDS	N/A	T	T	T	C	T
PbPT3Sc00009	108713	PbPT3Sc00009_S_1.245_1	Non-CDS	N/A	A	A	A	G	A
PbPT3Sc00009	108718	PbPT3Sc00009_S_1.245_1	Non-CDS	N/A	C	C	C	T	C
PbPT3Sc00009	109209	PbPT3Sc00009_Sm_1.256_1	non-synonymous	Phe/Ile	C	C	C	A	C
PbPT3Sc00009	109260	PbPT3Sc00009_Sm_1.256_1	synonymous	Phe	C	C	C	T	C
PbPT3Sc00009	109359	PbPT3Sc00009_Sm_1.256_1	non-synonymous	Phe/Ile	G	G	G	A	G
PbPT3Sc00009	109381	PbPT3Sc00009_Sm_1.256_1	non-synonymous	Ala/Gly	A	A	A	G	A
PbPT3Sc00009	109404	PbPT3Sc00009_Sm_1.256_1	non-synonymous	Ala/Thr	C	C	C	A	C
PbPT3Sc00009	109416	PbPT3Sc00009_Sm_1.256_1	non-synonymous	Phe/Leu	G	G	G	C	G
PbPT3Sc00009	109462	PbPT3Sc00009_Sm_1.256_1	synonymous	Ala	T	T	T	C	T
PbPT3Sc00009	109465	PbPT3Sc00009_Sm_1.256_1	synonymous	His	C	C	C	A	C
PbPT3Sc00009	109533	PbPT3Sc00009_Sm_1.256_1	non-synonymous	Val/Ile	G	G	G	A	G
PbPT3Sc00009	109684	PbPT3Sc00009_Sm_1.256_1	non-synonymous	Leu/Gln	T	T	T	A	T
PbPT3Sc00009	109694	PbPT3Sc00009_Sm_1.256_1	Indel-in-exon	N/A	AT	AT	AT	A	AT
PbPT3Sc00009	109699	PbPT3Sc00009_Sm_1.256_1	Indel-in-exon	N/A	GC	GC	GC	GCC	GC
PbPT3Sc00009	109761	PbPT3Sc00009_Sm_1.256_1	synonymous	Gln	A	A	A	C	A
PbPT3Sc00009	109875	PbPT3Sc00009_Sm_1.256_1	non-synonymous	Ser/Pro	T	T	T	C	T
PbPT3Sc00009	109920	PbPT3Sc00009_Sm_1.256_1	non-synonymous	Ile/Phe	C	C	C	T	C
PbPT3Sc00009	109962	PbPT3Sc00009_Sm_1.256_1	synonymous	Gln	G	G	G	C	G
PbPT3Sc00009	110055	PbPT3Sc00009_Sm_1.256_1	synonymous	His	T	T	T	C	T
PbPT3Sc00009	110138	PbPT3Sc00009_Sm_1.256_1	synonymous	Arg	G	G	G	T	G
PbPT3Sc00009	110182	PbPT3Sc00009_Sm_1.256_1	non-synonymous	Ser/STOP	G	G	G	A	G
PbPT3Sc00009	110235	PbPT3Sc00009_Sm_1.256_1	non-synonymous	Ala/Ser	C	C	C	T	C
PbPT3Sc00009	110376	PbPT3Sc00009_Sm_1.256_1	non-synonymous	Ala/Ser	C	C	C	T	C
PbPT3Sc00009	110453	PbPT3Sc00009_Sm_1.256_1	non-synonymous	Tyr/STOP	G	G	G	A	G
PbPT3Sc00009	110733	PbPT3Sc00009_Sm_1.256_1	non-synonymous	Gly/Ser	G	G	G	A	G
PbPT3Sc00009	110742	PbPT3Sc00009_Sm_1.256_1	synonymous	Gln	T	T	T	C	T
PbPT3Sc00009	110919	PbPT3Sc00009_Sm_1.256_1	synonymous	Leu	C	C	C	T	C
PbPT3Sc00009	111045	PbPT3Sc00009_Sm_1.256_1	non-synonymous	Ala/Ser	G	G	G	T	G
PbPT3Sc00009	111713	PbPT3Sc00009_Sm_1.256_1	synonymous	Ser	T	T	T	C	T
PbPT3Sc00009	111967	inter	N/A	N/A	C	C	C	T	C
PbPT3Sc00009	112065	inter	N/A	N/A	CGGCACG	CGGCACG	CGGCACG	C	CGGCACG
PbPT3Sc00009	112200	PbPT3Sc00009_S_1.341_1	synonymous	Arg	G	G	G	T	G
PbPT3Sc00009	112202	PbPT3Sc00009_S_1.341_1	non-synonymous	Tyr/Phe	A	A	A	T	A
PbPT3Sc00009	112254	PbPT3Sc00009_S_1.341_1	synonymous	Ile	C	C	C	T	C
PbPT3Sc00009	112600	PbPT3Sc00009_S_1.341_1	Non-CDS	N/A	A	A	A	G	A
PbPT3Sc00009	112654	PbPT3Sc00009_S_1.341_1	synonymous	Ser	T	T	T	C	T
PbPT3Sc00009	112778	PbPT3Sc00009_S_1.341_1	Non-CDS	N/A	C	C	C	T	C
PbPT3Sc00009	112884	PbPT3Sc00009_S_1.341_1	synonymous	Phe	T	T	T	C	T
PbPT3Sc00009	112965	PbPT3Sc00009_S_1.341_1	synonymous	Ser	T	T	T	C	T
PbPT3Sc00009	113221	PbPT3Sc00009_S_1.341_1	non-synonymous	Thr/Ala	A	A	A	G	A
PbPT3Sc00009	113267	PbPT3Sc00009_S_1.341_1	Non-CDS	N/A	A	A	A	G	A
PbPT3Sc00009	113270	PbPT3Sc00009_S_1.341_1	Non-CDS	N/A	C	C	C	T	C
PbPT3Sc00009	113280	PbPT3Sc00009_S_1.341_1	Non-CDS	N/A	A	A	A	T	A
PbPT3Sc00009	113286	PbPT3Sc00009_S_1.341_1	Non-CDS	N/A	C	C	C	A	C
PbPT3Sc00009	113395	PbPT3Sc00009_S_1.341_1	synonymous	Val	T	T	T	C	T
PbPT3Sc00009	113490	PbPT3Sc00009_S_1.341_1	Non-CDS	N/A	T	T	T	A	T
PbPT3Sc00009	113565	PbPT3Sc00009_S_1.341_1	synonymous	Gly	T	T	T	C	T
PbPT3Sc00009	113612	PbPT3Sc00009_S_1.341_1	Non-CDS	N/A	C	C	C	A	C
PbPT3Sc00009	113646	PbPT3Sc00009_S_1.341_1	Non-CDS	N/A	T	T	T	A	T
PbPT3Sc00009	113708	PbPT3Sc00009_S_1.341_1	synonymous	Lys	A	A	A	G	A
PbPT3Sc00009	113808	PbPT3Sc00009_S_1.341_1	Non-CDS	N/A	G	G	G	T	G
PbPT3Sc00009	113812	PbPT3Sc00009_S_1.341_1	Non-CDS	N/A	A	A	A	G	A
PbPT3Sc00009	114021	PbPT3Sc00009_S_1.341_1	Non-CDS	N/A	A	A	A	G	A
PbPT3Sc00009	114026	PbPT3Sc00009_S_1.341_1	Non-CDS	N/A	CAAT	CAAT	CAAT	CAATAAT	CAAT
PbPT3Sc00009	114030	PbPT3Sc00009_S_1.341_1	Non-CDS	N/A	C	C	C	T	C
PbPT3Sc00009	114112	PbPT3Sc00009_S_1.341_1	synonymous	Ile	C	C	C	T	C
PbPT3Sc00009	114187	PbPT3Sc00009_S_1.341_1	synonymous	Ala	A	A	A	C	A
PbPT3Sc00009	114220	PbPT3Sc00009_S_1.341_1	Non-CDS	N/A	G	G	G	A	G
PbPT3Sc00009	114223	PbPT3Sc00009_S_1.341_1	Non-CDS	N/A	C	C	C	T	C
PbPT3Sc00009	114256	PbPT3Sc00009_S_1.341_1	Non-CDS	N/A	C	C	C	T	C
PbPT3Sc00009	114263	PbPT3Sc00009_S_1.341_1	Non-CDS	N/A	T	T	T	G	T
PbPT3Sc00009	114286	PbPT3Sc00009_S_1.341_1	synonymous	Ala	G	G	G	T	G
PbPT3Sc00009	114287	PbPT3Sc00009_S_1.341_1	non-synonymous	Ile/Leu	A	A	A	C	A
PbPT3Sc00009	114331	PbPT3Sc00009_S_1.341_1	synonymous	Thr	T	T	T	C	T
PbPT3Sc00009	114436	PbPT3Sc00009_S_1.341_1	synonymous	Val	A	A	A	C	A
PbPT3Sc00009	114512	PbPT3Sc00009_S_1.341_1	Non-CDS	N/A	T	T	T	G	T
PbPT3Sc00009	114599	PbPT3Sc00009_S_1.341_1	synonymous	Gln	G	G	G	A	G
PbPT3Sc00009	114602	PbPT3Sc00009_S_1.341_1	synonymous	Ala	G	G	G	A	G
PbPT3Sc00009	114617	PbPT3Sc00009_S_1.341_1	synonymous	Ser	T	T	T	C	T
PbPT3Sc00009	114764	PbPT3Sc00009_S_1.341_1	synonymous	Arg	G	G	G	A	G
PbPT3Sc00009	114770	PbPT3Sc00009_S_1.341_1	synonymous	Arg	T	T	T	C	T
PbPT3Sc00009	114911	PbPT3Sc00009_S_1.341_1	synonymous	Arg	A	A	A	G	A
PbPT3Sc00009	114920	PbPT3Sc00009_S_1.341_1	synonymous	Pro	C	C	C	G	C
PbPT3Sc00009	115000	inter	N/A	N/A	G	G	G	A	G
PbPT3Sc00009	115012	inter	N/A	N/A	G	G	G	T	G
PbPT3Sc00009	115013	inter	N/A	N/A	T	T	T	TC	T
PbPT3Sc00009	115022	inter	N/A	N/A	T	T	T	TCA	T
PbPT3Sc00009	115024	inter	N/A	N/A	G	G	G	A	G
PbPT3Sc00009	115088	inter	N/A	N/A	C	C	C	T	C
PbPT3Sc00009	115108	inter	N/A	N/A	G	G	G	T	G
PbPT3Sc00009	115120	inter	N/A	N/A	T	T	T	C	T
PbPT3Sc00009	115160	inter	N/A	N/A	T	T	T	A	T
PbPT3Sc00009	115200	inter	N/A	N/A	A	A	A	C	A
PbPT3Sc00009	115212	inter	N/A	N/A	C	C	C	G	C
PbPT3Sc00009	115251	inter	N/A	N/A	C	C	C	T	C
PbPT3Sc00009	115257	inter	N/A	N/A	C	C	C	G	C
PbPT3Sc00009	115259	inter	N/A	N/A	G	G	G	T	G
PbPT3Sc00009	115261	inter	N/A	N/A	A	A	A	G	A
PbPT3Sc00009	115279	inter	N/A	N/A	C	C	C	G	C
PbPT3Sc00009	115285	inter	N/A	N/A	A	A	A	G	A
PbPT3Sc00009	115302	inter	N/A	N/A	C	C	C	A	C
PbPT3Sc00009	115730	PbPT3Sc00009_Am_1.133_1	non-synonymous	Leu/Ser	T	T	T	C	T
PbPT3Sc00009	115740	PbPT3Sc00009_Am_1.133_1	synonymous	Ile	C	C	C	T	C
PbPT3Sc00009	115861	PbPT3Sc00009_Am_1.133_1	non-synonymous	Val/Phe	G	G	G	T	G
PbPT3Sc00009	116004	PbPT3Sc00009_Am_1.133_1	synonymous	Leu	G	G	G	A	G
PbPT3Sc00009	116074	PbPT3Sc00009_Am_1.133_1	non-synonymous	Ala/Thr	G	G	G	A	G
PbPT3Sc00009	117835	inter	N/A	N/A	T	T	T	TG	T
PbPT3Sc00009	117854	inter	N/A	N/A	T	T	T	G	T
PbPT3Sc00009	118021	inter	N/A	N/A	T	T	T	G	T
PbPT3Sc00009	118461	inter	N/A	N/A	G	G	G	C	G
PbPT3Sc00009	118727	PbPT3Sc00009_Am_1.138_1	synonymous	Gly	C	C	C	T	C
PbPT3Sc00009	118786	PbPT3Sc00009_Am_1.138_1	non-synonymous	Ala/Val	C	C	C	T	C
PbPT3Sc00009	118865	PbPT3Sc00009_Am_1.138_1	synonymous	Lys	G	G	G	A	G
PbPT3Sc00009	118871	PbPT3Sc00009_Am_1.138_1	synonymous	Ser	A	A	A	G	A
PbPT3Sc00009	118898	PbPT3Sc00009_Am_1.138_1	synonymous	Cys	T	T	T	C	T
PbPT3Sc00009	119104	PbPT3Sc00009_Am_1.138_1	non-synonymous	Phe/Tyr	T	T	T	A	T
PbPT3Sc00009	119178	PbPT3Sc00009_Am_1.138_1	non-synonymous	Ser/Pro	T	T	T	C	T
PbPT3Sc00009	119264	PbPT3Sc00009_Am_1.138_1	synonymous	Ala	A	A	A	G	A
PbPT3Sc00009	119300	PbPT3Sc00009_Am_1.138_1	synonymous	Ile	T	T	T	C	T
PbPT3Sc00009	119363	PbPT3Sc00009_Am_1.138_1	synonymous	Pro	G	G	G	A	G
PbPT3Sc00009	119480	PbPT3Sc00009_Am_1.138_1	synonymous	Ala	G	G	G	A	G
PbPT3Sc00009	119558	PbPT3Sc00009_Am_1.138_1	non-synonymous	Asp/Glu	T	T	T	G	T
PbPT3Sc00009	119598	PbPT3Sc00009_Am_1.138_1	non-synonymous	Gly/Ser	G	G	G	A	G
PbPT3Sc00009	119642	PbPT3Sc00009_Am_1.138_1	synonymous	Pro	C	C	C	T	C
PbPT3Sc00009	119675	PbPT3Sc00009_Am_1.138_1	synonymous	Ala	T	T	T	G	T
PbPT3Sc00009	119940	PbPT3Sc00009_Am_1.138_1	non-synonymous	Ala/Pro	G	G	G	C	G
PbPT3Sc00009	119966	inter	N/A	N/A	C	C	C	A	C
PbPT3Sc00009	119967	inter	N/A	N/A	T	T	T	A	T
PbPT3Sc00009	120018	inter	N/A	N/A	A	A	A	G	A
PbPT3Sc00009	120090	inter	N/A	N/A	CG	CG	CG	CGAAGCGAGTG	CG
PbPT3Sc00009	120144	inter	N/A	N/A	A	A	A	G	A
PbPT3Sc00009	120175	PbPT3Sc00009_Am_1.143_1	non-synonymous	STOP/Tyr	T	T	T	C	T
PbPT3Sc00009	120189	PbPT3Sc00009_Am_1.143_1	non-synonymous	Ser/Thr	T	T	T	C	T
PbPT3Sc00009	120203	PbPT3Sc00009_Am_1.143_1	Non-CDS	N/A	G	G	G	C	G
PbPT3Sc00009	120208	PbPT3Sc00009_Am_1.143_1	Non-CDS	N/A	A	A	A	G	A
PbPT3Sc00009	120303	PbPT3Sc00009_Am_1.143_1	non-synonymous	Leu/Arg	A	A	A	G	A
PbPT3Sc00009	120334	PbPT3Sc00009_Am_1.143_1	synonymous	Ser	C	C	C	G	C
PbPT3Sc00009	120502	PbPT3Sc00009_Am_1.143_1	Non-CDS	N/A	G	G	G	T	G
PbPT3Sc00009	120533	PbPT3Sc00009_Am_1.143_1	Non-CDS	N/A	T	T	T	C	T
PbPT3Sc00009	120542	PbPT3Sc00009_Am_1.143_1	non-synonymous	Gly/Arg	A	A	A	C	A
PbPT3Sc00009	120557	PbPT3Sc00009_Am_1.143_1	synonymous	Glu	A	A	A	G	A
PbPT3Sc00009	120628	PbPT3Sc00009_Am_1.143_1	synonymous	Ala	C	C	C	G	C
PbPT3Sc00009	120699	PbPT3Sc00009_Am_1.143_1	Non-CDS	N/A	A	A	A	T	A
PbPT3Sc00009	120978	PbPT3Sc00009_Am_1.143_1	non-synonymous	Phe/Tyr	C	C	C	A	C
PbPT3Sc00009	121023	PbPT3Sc00009_Am_1.143_1	Non-CDS	N/A	T	T	T	C	T
PbPT3Sc00009	121024	PbPT3Sc00009_Am_1.143_1	Non-CDS	N/A	G	G	G	A	G
PbPT3Sc00009	121050	PbPT3Sc00009_Am_1.143_1	Non-CDS	N/A	G	G	G	A	G
PbPT3Sc00009	121066	PbPT3Sc00009_Am_1.143_1	Non-CDS	N/A	C	C	C	G	C
PbPT3Sc00009	121088	PbPT3Sc00009_Am_1.143_1	Non-CDS	N/A	ACCCC	ACCCC	ACCCC	ACCCCCC	ACCCC
PbPT3Sc00009	121092	PbPT3Sc00009_Am_1.143_1	Non-CDS	N/A	C	C	C	CCA	C
PbPT3Sc00009	121152	inter	N/A	N/A	C	C	C	T	C
PbPT3Sc00009	121153	inter	N/A	N/A	T	T	T	C	T
PbPT3Sc00009	121156	inter	N/A	N/A	T	T	T	C	T
PbPT3Sc00009	121162	inter	N/A	N/A	G	G	G	T	G
PbPT3Sc00009	121174	inter	N/A	N/A	C	C	C	T	C
PbPT3Sc00009	121179	inter	N/A	N/A	A	A	A	G	A
PbPT3Sc00009	121190	inter	N/A	N/A	A	A	A	G	A
PbPT3Sc00009	121192	inter	N/A	N/A	A	A	A	G	A
PbPT3Sc00009	121195	inter	N/A	N/A	C	C	C	T	C
PbPT3Sc00009	121198	inter	N/A	N/A	T	T	T	A	T
PbPT3Sc00009	121239	inter	N/A	N/A	G	G	G	A	G
PbPT3Sc00009	121272	inter	N/A	N/A	A	A	A	G	A
PbPT3Sc00009	121671	inter	N/A	N/A	G	G	G	A	G
PbPT3Sc00009	121693	inter	N/A	N/A	C	C	C	T	C
PbPT3Sc00009	121697	inter	N/A	N/A	T	T	T	C	T
PbPT3Sc00009	121822	inter	N/A	N/A	A	A	A	G	A
PbPT3Sc00009	121869	inter	N/A	N/A	AAACTTCAACTT	AAACTTCAACTT	AAACTTCAACTT	AAACTT	AAACTTCAACTT
PbPT3Sc00009	121911	inter	N/A	N/A	T	T	T	C	T
PbPT3Sc00009	121935	inter	N/A	N/A	T	T	T	C	T
PbPT3Sc00009	122042	inter	N/A	N/A	T	T	T	A	T
PbPT3Sc00009	122051	inter	N/A	N/A	CT	CT	CT	CTT	CT
PbPT3Sc00009	122211	inter	N/A	N/A	T	T	T	C	T
PbPT3Sc00009	122464	PbPT3Sc00009_Am_1.148_1	synonymous	Lys	G	G	G	A	G
PbPT3Sc00009	123295	PbPT3Sc00009_Am_1.148_1	non-synonymous	Glu/Lys	G	G	G	A	G
PbPT3Sc00009	123444	inter	N/A	N/A	C	C	C	G	C
PbPT3Sc00009	123663	PbPT3Sc00009_Am_1.154_1	non-synonymous	Trp/STOP	C	C	C	A	C
PbPT3Sc00009	123736	PbPT3Sc00009_Am_1.154_1	Non-CDS	N/A	A	A	A	G	A
PbPT3Sc00009	123808	PbPT3Sc00009_Am_1.154_1	Non-CDS	N/A	GCC	GCC	GCC	GCCC	GCC
PbPT3Sc00009	123815	PbPT3Sc00009_Am_1.154_1	Non-CDS	N/A	A	A	A	G	A
PbPT3Sc00009	123861	PbPT3Sc00009_Am_1.154_1	Non-CDS	N/A	G	G	G	C	G
PbPT3Sc00009	123920	PbPT3Sc00009_Am_1.154_1	synonymous	His	T	T	T	A	T
PbPT3Sc00009	123926	PbPT3Sc00009_Am_1.154_1	synonymous	Phe	A	A	A	T	A
PbPT3Sc00009	124247	inter	N/A	N/A	T	T	T	G	T
PbPT3Sc00009	124306	inter	N/A	N/A	CG	CG	CG	CGCGTGCGACGG	CG
PbPT3Sc00009	124406	PbPT3Sc00009_G_1.63_1	Non-CDS	N/A	CGGGG	CGGGG	CGGGG	CGGG	CGGGG
PbPT3Sc00009	124476	PbPT3Sc00009_G_1.63_1	Non-CDS	N/A	AGGGGGG	AGGGGGG	AGGGGGG	AGGGGGGG	AGGGGGG
PbPT3Sc00009	124699	PbPT3Sc00009_G_1.63_1	non-synonymous	Glu/Asp	T	T	T	C	T
PbPT3Sc00009	124799	PbPT3Sc00009_G_1.63_1	Non-CDS	N/A	T	T	T	C	T
PbPT3Sc00009	124805	PbPT3Sc00009_G_1.63_1	Non-CDS	N/A	C	C	C	T	C
PbPT3Sc00009	124816	PbPT3Sc00009_G_1.63_1	Non-CDS	N/A	T	T	T	C	T
PbPT3Sc00009	124957	PbPT3Sc00009_G_1.63_1	non-synonymous	Met/Ile	G	G	G	A	G
PbPT3Sc00009	125040	PbPT3Sc00009_G_1.63_1	Non-CDS	N/A	G	G	G	A	G
PbPT3Sc00009	125099	PbPT3Sc00009_G_1.63_1	synonymous	His	T	T	T	C	T
PbPT3Sc00009	125159	PbPT3Sc00009_G_1.63_1	synonymous	Phe	G	G	G	T	G
PbPT3Sc00009	125605	PbPT3Sc00009_G_1.63_1	Non-CDS	N/A	C	C	C	T	C
PbPT3Sc00009	125661	PbPT3Sc00009_G_1.63_1	synonymous	Val	C	C	C	G	C
PbPT3Sc00009	125705	PbPT3Sc00009_G_1.63_1	Non-CDS	N/A	T	T	T	C	T
PbPT3Sc00009	125797	PbPT3Sc00009_G_1.63_1	synonymous	Ser	T	T	T	C	T
PbPT3Sc00009	125932	PbPT3Sc00009_G_1.63_1	synonymous	Pro	G	G	G	A	G
PbPT3Sc00009	126038	PbPT3Sc00009_G_1.63_1	non-synonymous	Ala/Ser	A	A	A	T	A
PbPT3Sc00009	126039	PbPT3Sc00009_G_1.63_1	non-synonymous	Ala/Glu	C	C	C	A	C
PbPT3Sc00009	126058	PbPT3Sc00009_G_1.63_1	synonymous	Ala	T	T	T	C	T
PbPT3Sc00009	126060	PbPT3Sc00009_G_1.63_1	non-synonymous	Val/Gly	A	A	A	G	A
PbPT3Sc00009	126082	PbPT3Sc00009_G_1.63_1	non-synonymous	Trp/Cys	C	C	C	T	C
PbPT3Sc00009	126124	PbPT3Sc00009_G_1.63_1	synonymous	Ser	A	A	A	G	A
PbPT3Sc00009	126130	PbPT3Sc00009_G_1.63_1	non-synonymous	Lys/Asn	T	T	T	C	T
PbPT3Sc00009	126179	PbPT3Sc00009_G_1.63_1	Non-CDS	N/A	G	G	G	A	G
PbPT3Sc00009	126186	PbPT3Sc00009_G_1.63_1	Non-CDS	N/A	A	A	A	G	A
PbPT3Sc00009	126201	PbPT3Sc00009_G_1.63_1	Non-CDS	N/A	A	A	A	C	A
PbPT3Sc00009	126244	PbPT3Sc00009_G_1.63_1	synonymous	Arg	A	A	A	G	A
PbPT3Sc00009	126263	PbPT3Sc00009_G_1.63_1	non-synonymous	Arg/Cys	C	C	C	T	C
PbPT3Sc00009	126295	PbPT3Sc00009_G_1.63_1	synonymous	Leu	A	A	A	G	A
PbPT3Sc00009	126363	PbPT3Sc00009_G_1.63_1	Non-CDS	N/A	C	C	C	A	C
PbPT3Sc00009	126377	PbPT3Sc00009_G_1.63_1	Non-CDS	N/A	A	A	A	G	A
PbPT3Sc00009	126632	PbPT3Sc00009_G_1.63_1	synonymous	Phe	T	T	T	C	T
PbPT3Sc00009	126728	PbPT3Sc00009_G_1.63_1	non-synonymous	Glu/Asp	C	C	C	T	C
PbPT3Sc00009	126788	PbPT3Sc00009_G_1.63_1	synonymous	Gly	T	T	T	C	T
PbPT3Sc00009	126807	PbPT3Sc00009_G_1.63_1	non-synonymous	Trp/Arg	T	T	T	A	T
PbPT3Sc00009	127124	PbPT3Sc00009_G_1.63_1	non-synonymous	Ser/Arg	A	A	A	G	A
PbPT3Sc00009	127214	PbPT3Sc00009_G_1.63_1	synonymous	Pro	C	C	C	T	C
PbPT3Sc00009	127235	PbPT3Sc00009_G_1.63_1	non-synonymous	Glu/Asp	G	G	G	T	G
PbPT3Sc00009	127302	PbPT3Sc00009_G_1.63_1	non-synonymous	Cys/Gly	A	A	A	G	A
PbPT3Sc00009	127337	PbPT3Sc00009_G_1.63_1	synonymous	Lys	T	T	T	G	T
PbPT3Sc00009	127502	PbPT3Sc00009_Am_1.166_1	synonymous	Gly	T	T	T	C	T
PbPT3Sc00009	127505	PbPT3Sc00009_Am_1.166_1	synonymous	Gly	A	A	A	G	A
PbPT3Sc00009	127539	PbPT3Sc00009_Am_1.166_1	non-synonymous	Thr/Ala	A	A	A	G	A
PbPT3Sc00009	127563	PbPT3Sc00009_Am_1.166_1	non-synonymous	Cys/Ser	T	T	T	A	T
PbPT3Sc00009	127569	PbPT3Sc00009_Am_1.166_1	non-synonymous	Ala/Thr	G	G	G	A	G
PbPT3Sc00009	127578	PbPT3Sc00009_Am_1.166_1	non-synonymous	Ser/Ala	T	T	T	G	T
PbPT3Sc00009	127580	PbPT3Sc00009_Am_1.166_1	synonymous	Ser	G	G	G	C	G
PbPT3Sc00009	127627	PbPT3Sc00009_Am_1.166_1	non-synonymous	Arg/His	G	G	G	A	G
PbPT3Sc00009	127784	PbPT3Sc00009_Am_1.166_1	synonymous	Thr	G	G	G	C	G
PbPT3Sc00009	128072	PbPT3Sc00009_Am_1.166_1	synonymous	Phe	C	C	C	T	C
PbPT3Sc00009	128630	PbPT3Sc00009_Am_1.166_1	synonymous	Ala	C	C	C	T	C
PbPT3Sc00009	128648	PbPT3Sc00009_Am_1.166_1	synonymous	Cys	C	C	C	T	C
PbPT3Sc00009	128657	PbPT3Sc00009_Am_1.166_1	synonymous	Thr	G	G	G	A	G
PbPT3Sc00009	128718	PbPT3Sc00009_Am_1.166_1	non-synonymous	Ala/Pro	G	G	G	C	G
PbPT3Sc00009	128784	PbPT3Sc00009_Am_1.166_1	non-synonymous	Ile/Val	A	A	A	G	A
PbPT3Sc00009	128870	PbPT3Sc00009_Am_1.166_1	synonymous	Ala	C	C	C	A	C
PbPT3Sc00009	128915	PbPT3Sc00009_Am_1.166_1	Non-CDS	N/A	T	T	T	C	T
PbPT3Sc00009	129009	PbPT3Sc00009_Am_1.166_1	non-synonymous	Leu/Ser	T	T	T	C	T
PbPT3Sc00009	129027	PbPT3Sc00009_Am_1.166_1	non-synonymous	Val/Ala	T	T	T	C	T
PbPT3Sc00009	129029	PbPT3Sc00009_Am_1.166_1	non-synonymous	Tyr/Asn	T	T	T	A	T
PbPT3Sc00009	129030	PbPT3Sc00009_Am_1.166_1	non-synonymous	Tyr/Cys	A	A	A	G	A
PbPT3Sc00009	129036	PbPT3Sc00009_Am_1.166_1	non-synonymous	Arg/Pro	G	G	G	C	G
PbPT3Sc00009	129064	PbPT3Sc00009_Am_1.166_1	synonymous	Gly	T	T	T	C	T
PbPT3Sc00009	129067	PbPT3Sc00009_Am_1.166_1	synonymous	Leu	C	C	C	G	C
PbPT3Sc00009	129080	PbPT3Sc00009_Am_1.166_1	non-synonymous	Asp/Tyr	G	G	G	T	G
PbPT3Sc00009	129114	PbPT3Sc00009_Am_1.166_1	Non-CDS	N/A	C	C	C	A	C
PbPT3Sc00009	129153	PbPT3Sc00009_Am_1.166_1	Non-CDS	N/A	G	G	G	A	G
PbPT3Sc00009	129189	PbPT3Sc00009_Am_1.166_1	non-synonymous	Leu/Val	C	C	C	G	C
PbPT3Sc00009	129226	PbPT3Sc00009_Am_1.166_1	non-synonymous	Glu/Ala	A	A	A	C	A
PbPT3Sc00009	129474	PbPT3Sc00009_Am_1.166_1	non-synonymous	Phe/Leu	T	T	T	C	T
PbPT3Sc00009	129853	PbPT3Sc00009_Am_1.166_1	synonymous	Ser	T	T	T	C	T
PbPT3Sc00009	129887	PbPT3Sc00009_Am_1.166_1	non-synonymous	Pro/Ser	C	C	C	T	C
PbPT3Sc00009	129955	PbPT3Sc00009_Am_1.166_1	synonymous	Ala	G	G	G	C	G
PbPT3Sc00009	130127	PbPT3Sc00009_Am_1.166_1	synonymous	Leu	C	C	C	T	C
PbPT3Sc00009	130147	PbPT3Sc00009_Am_1.166_1	synonymous	Leu	A	A	A	G	A
PbPT3Sc00009	130213	PbPT3Sc00009_Am_1.166_1	synonymous	Pro	A	A	A	G	A
PbPT3Sc00009	130291	PbPT3Sc00009_Am_1.166_1	synonymous	Asp	T	T	T	C	T
PbPT3Sc00009	130419	PbPT3Sc00009_Am_1.166_1	non-synonymous	Arg/Leu	G	G	G	T	G
PbPT3Sc00009	130513	PbPT3Sc00009_Am_1.166_1	synonymous	Ser	C	C	C	T	C
PbPT3Sc00009	130522	PbPT3Sc00009_Am_1.166_1	synonymous	Arg	G	G	G	A	G
PbPT3Sc00009	130576	PbPT3Sc00009_Am_1.166_1	synonymous	Leu	C	C	C	T	C
PbPT3Sc00009	130619	PbPT3Sc00009_Am_1.166_1	non-synonymous	Asp/Asn	G	G	G	A	G
PbPT3Sc00009	130655	PbPT3Sc00009_Am_1.166_1	non-synonymous	Gly/Arg	G	G	G	C	G
PbPT3Sc00009	130693	PbPT3Sc00009_Am_1.166_1	synonymous	Lys	G	G	G	A	G
PbPT3Sc00009	130714	PbPT3Sc00009_Am_1.166_1	synonymous	Arg	C	C	C	T	C
PbPT3Sc00009	130772	inter	N/A	N/A	G	G	G	C	G
PbPT3Sc00009	130797	inter	N/A	N/A	A	A	A	G	A
PbPT3Sc00009	130835	inter	N/A	N/A	T	T	T	C	T
PbPT3Sc00009	130983	inter	N/A	N/A	A	A	A	G	A
PbPT3Sc00009	131019	inter	N/A	N/A	C	C	C	T	C
PbPT3Sc00009	131083	inter	N/A	N/A	C	C	C	T	C
PbPT3Sc00009	131095	inter	N/A	N/A	TGGGGG	TGGGGG	TGGGGG	TGGGGGG	TGGGGG
PbPT3Sc00009	131097	inter	N/A	N/A	G	G	G	GT	G
PbPT3Sc00009	131275	PbPT3Sc00009_G_1.86_1	synonymous	Arg	C	C	C	T	C
PbPT3Sc00009	131531	PbPT3Sc00009_G_1.86_1	non-synonymous	Asn/Asp	A	A	A	G	A
PbPT3Sc00009	131578	PbPT3Sc00009_G_1.86_1	Non-CDS	N/A	G	G	G	T	G
PbPT3Sc00009	131585	PbPT3Sc00009_G_1.86_1	Non-CDS	N/A	T	T	T	C	T
PbPT3Sc00009	131658	PbPT3Sc00009_G_1.86_1	synonymous	Ala	T	T	T	C	T
PbPT3Sc00009	131745	PbPT3Sc00009_G_1.86_1	non-synonymous	STOP/Tyr	C	C	C	T	C
PbPT3Sc00009	131748	PbPT3Sc00009_G_1.86_1	synonymous	Pro	G	G	G	A	G
PbPT3Sc00009	131786	PbPT3Sc00009_G_1.86_1	Non-CDS	N/A	C	C	C	T	C
PbPT3Sc00009	131790	PbPT3Sc00009_G_1.86_1	Non-CDS	N/A	G	G	G	A	G
PbPT3Sc00009	131794	PbPT3Sc00009_G_1.86_1	Non-CDS	N/A	GCCCCCc	GCCCCCc	GCCCCCc	GCCCCc	GCCCCCc
PbPT3Sc00009	131809	PbPT3Sc00009_G_1.86_1	Non-CDS	N/A	G	G	G	T	G
PbPT3Sc00009	131972	PbPT3Sc00009_G_1.86_1	Non-CDS	N/A	TCC	TCC	TCC	TC	TCC
PbPT3Sc00009	132018	PbPT3Sc00009_G_1.86_1	Non-CDS	N/A	G	G	G	A	G
PbPT3Sc00009	132060	PbPT3Sc00009_G_1.86_1	non-synonymous	Thr/Ser	A	A	A	T	A
PbPT3Sc00009	132061	PbPT3Sc00009_G_1.86_1	non-synonymous	Thr/Met	A	A	A	T	A
PbPT3Sc00009	132131	PbPT3Sc00009_G_1.86_1	synonymous	Cys	T	T	T	C	T
PbPT3Sc00009	132138	PbPT3Sc00009_G_1.86_1	non-synonymous	Cys/Ser	C	C	C	A	C
PbPT3Sc00009	132140	PbPT3Sc00009_G_1.86_1	Indel-in-exon	N/A	GGTGTGTGTGTGTGTGTGTGTG	GGTGTGTGTGTGTGTGTGTGTG	GGTGTGTGTGTGTGTGTGTGTG	GGTGTGTGTGTGTG	GGTGTGTGTGTGTGTGTGTGTG
PbPT3Sc00009	132182	PbPT3Sc00009_G_1.86_1	Non-CDS	N/A	T	T	T	G	T
PbPT3Sc00009	132226	PbPT3Sc00009_G_1.86_1	synonymous	Ala	C	C	C	G	C
PbPT3Sc00009	132284	PbPT3Sc00009_G_1.86_1	Non-CDS	N/A	C	C	C	G	C
PbPT3Sc00009	132287	PbPT3Sc00009_G_1.86_1	Non-CDS	N/A	G	G	G	A	G
PbPT3Sc00009	132381	PbPT3Sc00009_G_1.86_1	synonymous	Ala	C	C	C	G	C
PbPT3Sc00009	132425	PbPT3Sc00009_G_1.86_1	Non-CDS	N/A	T	T	T	A	T
PbPT3Sc00009	132520	PbPT3Sc00009_G_1.86_1	non-synonymous	Cys/Ser	T	T	T	A	T
PbPT3Sc00009	132571	PbPT3Sc00009_G_1.86_1	non-synonymous	Ser/Ala	A	A	A	G	A
PbPT3Sc00009	132592	PbPT3Sc00009_G_1.86_1	non-synonymous	Thr/Ala	T	T	T	G	T
PbPT3Sc00009	132600	PbPT3Sc00009_G_1.86_1	synonymous	Ser	C	C	C	T	C
PbPT3Sc00009	132601	PbPT3Sc00009_G_1.86_1	synonymous	Thr	C	C	C	A	C
PbPT3Sc00009	132685	PbPT3Sc00009_G_1.86_1	non-synonymous	Thr/Ala	T	T	T	G	T
PbPT3Sc00009	133010	PbPT3Sc00009_G_1.86_1	non-synonymous	Pro/Gln	G	G	G	A	G
PbPT3Sc00009	133050	PbPT3Sc00009_G_1.86_1	synonymous	Arg	C	C	C	G	C
PbPT3Sc00009	133092	PbPT3Sc00009_G_1.86_1	synonymous	Pro	C	C	C	G	C
PbPT3Sc00009	133107	PbPT3Sc00009_G_1.86_1	synonymous	Pro	C	C	C	A	C
PbPT3Sc00009	133197	PbPT3Sc00009_G_1.86_1	Non-CDS	N/A	T	T	T	C	T
PbPT3Sc00009	133242	PbPT3Sc00009_G_1.86_1	Non-CDS	N/A	C	C	C	T	C
PbPT3Sc00009	133318	PbPT3Sc00009_G_1.86_1	synonymous	Ser	C	C	C	T	C
PbPT3Sc00009	133327	PbPT3Sc00009_G_1.86_1	synonymous	Ile	G	G	G	C	G
PbPT3Sc00009	133357	PbPT3Sc00009_G_1.86_1	synonymous	Ala	C	C	C	T	C
PbPT3Sc00009	133380	PbPT3Sc00009_G_1.86_1	Indel-in-exon	N/A	GTCGGTCT	GTCGGTCT	GTCGGTCT	GT	GTCGGTCT
PbPT3Sc00009	133409	PbPT3Sc00009_G_1.86_1	Non-CDS	N/A	A	A	A	G	A
PbPT3Sc00009	133417	PbPT3Sc00009_G_1.86_1	Non-CDS	N/A	G	G	G	C	G
PbPT3Sc00009	133478	PbPT3Sc00009_G_1.86_1	non-synonymous	Glu/Gly	A	A	A	G	A
PbPT3Sc00009	133542	inter	N/A	N/A	G	G	G	A	G
PbPT3Sc00009	133574	inter	N/A	N/A	A	A	A	T	A
PbPT3Sc00009	133580	inter	N/A	N/A	T	T	T	C	T
PbPT3Sc00009	133624	inter	N/A	N/A	A	A	A	C	A
PbPT3Sc00009	133652	inter	N/A	N/A	ATTG	ATTG	ATTG	ATTGTATGTGAATGCTTG	ATTG
PbPT3Sc00009	133683	inter	N/A	N/A	T	T	T	C	T
PbPT3Sc00009	133706	inter	N/A	N/A	C	C	C	G	C
PbPT3Sc00009	133739	inter	N/A	N/A	A	A	A	G	A
PbPT3Sc00009	133742	inter	N/A	N/A	C	C	C	T	C
PbPT3Sc00009	133743	inter	N/A	N/A	T	T	T	C	T
PbPT3Sc00009	133750	inter	N/A	N/A	G	G	G	A	G
PbPT3Sc00009	133766	inter	N/A	N/A	A	A	A	C	A
PbPT3Sc00009	133770	inter	N/A	N/A	G	G	G	A	G
PbPT3Sc00009	133887	PbPT3Sc00009_Am_1.179_1	non-synonymous	Arg/Gly	T	T	T	G	T
PbPT3Sc00009	133893	PbPT3Sc00009_Am_1.179_1	non-synonymous	Thr/Pro	G	G	G	C	G
PbPT3Sc00009	133989	PbPT3Sc00009_Am_1.179_1	non-synonymous	Gly/Trp	C	C	C	T	C
PbPT3Sc00009	134010	PbPT3Sc00009_Am_1.179_1	non-synonymous	Pro/Thr	G	G	G	A	G
PbPT3Sc00009	134049	PbPT3Sc00009_Am_1.179_1	synonymous	Asp	C	C	C	G	C
PbPT3Sc00009	134070	PbPT3Sc00009_Am_1.179_1	non-synonymous	Leu/Phe	C	C	C	T	C
PbPT3Sc00009	134090	PbPT3Sc00009_Am_1.179_1	synonymous	Ser	G	G	G	A	G
PbPT3Sc00009	134844	PbPT3Sc00009_Am_1.179_1	non-synonymous	Gly/Arg	G	G	G	A	G
PbPT3Sc00009	135159	PbPT3Sc00009_Am_1.179_1	synonymous	Tyr	C	C	C	T	C
PbPT3Sc00009	135282	PbPT3Sc00009_Am_1.179_1	non-synonymous	Glu/Lys	G	G	G	A	G
PbPT3Sc00009	135366	PbPT3Sc00009_Am_1.179_1	non-synonymous	Ala/Thr	G	G	G	A	G
PbPT3Sc00009	135405	PbPT3Sc00009_Am_1.179_1	non-synonymous	Gln/Glu	T	T	T	G	T
PbPT3Sc00009	135417	PbPT3Sc00009_Am_1.179_1	non-synonymous	Tyr/Asp	A	A	A	G	A
PbPT3Sc00009	135598	PbPT3Sc00009_Am_1.179_1	synonymous	Cys	C	C	C	G	C
PbPT3Sc00009	135618	inter	N/A	N/A	A	A	A	T	A
PbPT3Sc00009	135936	PbPT3Sc00009_Am_1.186_1	Non-CDS	N/A	A	A	A	C	A
PbPT3Sc00009	135961	PbPT3Sc00009_Am_1.186_1	Non-CDS	N/A	T	T	T	C	T
PbPT3Sc00009	135976	PbPT3Sc00009_Am_1.186_1	Non-CDS	N/A	G	G	G	A	G
PbPT3Sc00009	136091	PbPT3Sc00009_Am_1.186_1	non-synonymous	Tyr/STOP	G	G	G	A	G
PbPT3Sc00009	136285	PbPT3Sc00009_Am_1.186_1	non-synonymous	His/Pro	G	G	G	C	G
PbPT3Sc00009	136293	PbPT3Sc00009_Am_1.186_1	non-synonymous	Ala/Pro	T	T	T	C	T
PbPT3Sc00009	136302	PbPT3Sc00009_Am_1.186_1	synonymous	Ala	A	A	A	G	A
PbPT3Sc00009	136346	inter	N/A	N/A	A	A	A	G	A
PbPT3Sc00009	136397	inter	N/A	N/A	A	A	A	C	A
PbPT3Sc00009	136408	inter	N/A	N/A	ACCC	ACCC	ACCC	ACC	ACCC
PbPT3Sc00009	136415	inter	N/A	N/A	GCAGTGCGGCCAGTGC	GCAGTGCGGCCAGTGC	GCAGTGCGGCCAGTGC	GCAGTGC	GCAGTGCGGCCAGTGC
PbPT3Sc00009	136436	inter	N/A	N/A	C	C	C	G	C
PbPT3Sc00009	136496	inter	N/A	N/A	G	G	G	A	G
PbPT3Sc00009	136566	PbPT3Sc00009_A_1.328_1	non-synonymous	Gly/Arg	G	G	G	A	G
PbPT3Sc00009	136842	PbPT3Sc00009_A_1.328_1	synonymous	Asn	T	T	T	A	T
PbPT3Sc00009	136913	PbPT3Sc00009_A_1.328_1	Non-CDS	N/A	T	T	T	C	T
PbPT3Sc00009	136935	PbPT3Sc00009_A_1.328_1	Non-CDS	N/A	T	T	T	C	T
PbPT3Sc00009	136940	PbPT3Sc00009_A_1.328_1	Non-CDS	N/A	ACCC	ACCC	ACCC	ACCCC	ACCC
PbPT3Sc00009	136944	PbPT3Sc00009_A_1.328_1	Non-CDS	N/A	A	A	A	G	A
PbPT3Sc00009	136964	PbPT3Sc00009_A_1.328_1	Non-CDS	N/A	C	C	C	T	C
PbPT3Sc00009	137074	PbPT3Sc00009_A_1.328_1	non-synonymous	Arg/Pro	T	T	T	C	T
PbPT3Sc00009	137141	PbPT3Sc00009_A_1.328_1	synonymous	Gly	C	C	C	T	C
PbPT3Sc00009	137197	PbPT3Sc00009_A_1.328_1	synonymous	Ser	T	T	T	C	T
PbPT3Sc00009	137204	PbPT3Sc00009_A_1.328_1	non-synonymous	Glu/Asp	G	G	G	C	G
PbPT3Sc00009	137224	PbPT3Sc00009_A_1.328_1	non-synonymous	Gly/Val	C	C	C	T	C
PbPT3Sc00009	137225	PbPT3Sc00009_A_1.328_1	synonymous	Gly	T	T	T	C	T
PbPT3Sc00009	137300	PbPT3Sc00009_A_1.328_1	synonymous	Gly	T	T	T	C	T
PbPT3Sc00009	137324	PbPT3Sc00009_A_1.328_1	non-synonymous	STOP/Cys	T	T	T	C	T
PbPT3Sc00009	137344	PbPT3Sc00009_A_1.328_1	Non-CDS	N/A	C	C	C	T	C
PbPT3Sc00009	137346	PbPT3Sc00009_A_1.328_1	Non-CDS	N/A	T	T	T	C	T
PbPT3Sc00009	137360	PbPT3Sc00009_A_1.328_1	Non-CDS	N/A	A	A	A	G	A
PbPT3Sc00009	137460	PbPT3Sc00009_A_1.328_1	synonymous	Gly	C	C	C	T	C
PbPT3Sc00009	137464	PbPT3Sc00009_A_1.328_1	non-synonymous	His/Tyr	G	G	G	T	G
PbPT3Sc00009	137487	PbPT3Sc00009_A_1.328_1	non-synonymous	Trp/STOP	G	G	G	A	G
PbPT3Sc00009	137654	PbPT3Sc00009_A_1.328_1	non-synonymous	Arg/Gln	G	G	G	A	G
PbPT3Sc00009	137655	PbPT3Sc00009_A_1.328_1	synonymous	Arg	G	G	G	A	G
PbPT3Sc00009	137706	PbPT3Sc00009_A_1.328_1	synonymous	Ala	C	C	C	A	C
PbPT3Sc00009	137712	PbPT3Sc00009_A_1.328_1	synonymous	Val	C	C	C	T	C
PbPT3Sc00009	137752	PbPT3Sc00009_A_1.328_1	non-synonymous	Asp/Tyr	C	C	C	T	C
PbPT3Sc00009	137753	PbPT3Sc00009_A_1.328_1	non-synonymous	Asp/Val	A	A	A	T	A
PbPT3Sc00009	137853	PbPT3Sc00009_A_1.328_1	synonymous	Ser	G	G	G	A	G
PbPT3Sc00009	137899	PbPT3Sc00009_A_1.328_1	Non-CDS	N/A	G	G	G	T	G
PbPT3Sc00009	137966	PbPT3Sc00009_A_1.328_1	Non-CDS	N/A	C	C	C	T	C
PbPT3Sc00009	138119	PbPT3Sc00009_A_1.328_1	Non-CDS	N/A	A	A	A	G	A
PbPT3Sc00009	138151	inter	N/A	N/A	G	G	G	A	G
PbPT3Sc00009	138195	inter	N/A	N/A	A	A	A	G	A
PbPT3Sc00009	138401	inter	N/A	N/A	T	T	T	C	T
PbPT3Sc00009	138406	inter	N/A	N/A	G	G	G	A	G
PbPT3Sc00009	138486	PbPT3Sc00009_S_1.352_1	Non-CDS	N/A	A	A	A	G	A
PbPT3Sc00009	138514	PbPT3Sc00009_S_1.352_1	Non-CDS	N/A	A	A	A	G	A
PbPT3Sc00009	138515	PbPT3Sc00009_S_1.352_1	Non-CDS	N/A	T	T	T	C	T
PbPT3Sc00009	138573	PbPT3Sc00009_S_1.352_1	Non-CDS	N/A	C	C	C	G	C
PbPT3Sc00009	138626	PbPT3Sc00009_S_1.352_1	synonymous	Pro	T	T	T	C	T
PbPT3Sc00009	138737	PbPT3Sc00009_S_1.352_1	synonymous	Arg	G	G	G	A	G
PbPT3Sc00009	138748	PbPT3Sc00009_S_1.352_1	non-synonymous	Leu/Arg	A	A	A	G	A
PbPT3Sc00009	138919	inter	N/A	N/A	C	C	C	A	C
PbPT3Sc00009	138923	inter	N/A	N/A	C	C	C	G	C
PbPT3Sc00009	138934	inter	N/A	N/A	A	A	A	G	A
PbPT3Sc00009	138936	inter	N/A	N/A	A	A	A	G	A
PbPT3Sc00009	139034	inter	N/A	N/A	G	G	G	A	G
PbPT3Sc00009	139055	inter	N/A	N/A	C	C	C	G	C
PbPT3Sc00009	139151	inter	N/A	N/A	A	A	A	G	A
PbPT3Sc00009	139193	inter	N/A	N/A	C	C	C	T	C
PbPT3Sc00009	139217	inter	N/A	N/A	T	T	T	C	T
PbPT3Sc00009	139258	inter	N/A	N/A	G	G	G	T	G
PbPT3Sc00009	139284	inter	N/A	N/A	T	T	T	C	T
PbPT3Sc00009	139339	inter	N/A	N/A	T	T	T	G	T
PbPT3Sc00009	139342	inter	N/A	N/A	T	T	T	A	T
PbPT3Sc00009	139367	inter	N/A	N/A	C	C	C	A	C
PbPT3Sc00009	139377	inter	N/A	N/A	C	C	C	T	C
PbPT3Sc00009	139378	inter	N/A	N/A	A	A	A	G	A
PbPT3Sc00009	139411	inter	N/A	N/A	G	G	G	A	G
PbPT3Sc00009	139414	inter	N/A	N/A	TCA	TCA	TCA	TCACA	TCA
PbPT3Sc00009	139415	inter	N/A	N/A	CAG	CAG	CAG	CAGAG	CAG
PbPT3Sc00009	139486	inter	N/A	N/A	G	G	G	C	G
PbPT3Sc00009	139587	PbPT3Sc00009_Sm_1.226_1	Non-CDS	N/A	G	G	G	T	G
PbPT3Sc00009	139603	PbPT3Sc00009_Sm_1.226_1	Non-CDS	N/A	GGCGCGCGCGCGC	GGCGCGCGCGCGC	GGCGCGCGCGCGC	GGCGCGCGCGCGCGC	GGCGCGCGCGCGC
PbPT3Sc00009	139620	PbPT3Sc00009_Sm_1.226_1	Non-CDS	N/A	A	A	A	G	A
PbPT3Sc00009	140033	inter	N/A	N/A	C	C	C	A	C
PbPT3Sc00009	140108	inter	N/A	N/A	A	A	A	C	A
PbPT3Sc00009	140143	inter	N/A	N/A	C	C	C	CT	C
PbPT3Sc00009	140238	PbPT3Sc00009_Am_1.213_1	synonymous	Ala	G	G	G	C	G
PbPT3Sc00009	140246	PbPT3Sc00009_Am_1.213_1	non-synonymous	Arg/Lys	G	G	G	A	G
PbPT3Sc00009	140247	PbPT3Sc00009_Am_1.213_1	synonymous	Arg	G	G	G	A	G
PbPT3Sc00009	140486	PbPT3Sc00009_Am_1.213_1	non-synonymous	Gly/Ser	G	G	G	A	G
PbPT3Sc00009	140534	PbPT3Sc00009_Am_1.213_1	non-synonymous	Ser/Ala	T	T	T	G	T
PbPT3Sc00009	140631	PbPT3Sc00009_Am_1.213_1	Non-CDS	N/A	G	G	G	A	G
PbPT3Sc00009	140633	PbPT3Sc00009_Am_1.213_1	Non-CDS	N/A	C	C	C	T	C
PbPT3Sc00009	140655	PbPT3Sc00009_Am_1.213_1	Non-CDS	N/A	C	C	C	A	C
PbPT3Sc00009	141027	PbPT3Sc00009_Am_1.213_1	non-synonymous	Leu/Met	C	C	C	A	C
PbPT3Sc00009	141101	PbPT3Sc00009_Am_1.213_1	synonymous	Thr	C	C	C	G	C
PbPT3Sc00009	141140	PbPT3Sc00009_Am_1.213_1	synonymous	Thr	A	A	A	G	A
PbPT3Sc00009	141176	PbPT3Sc00009_Am_1.213_1	synonymous	Val	G	G	G	C	G
PbPT3Sc00009	141183	PbPT3Sc00009_Am_1.213_1	synonymous	Leu	T	T	T	C	T
PbPT3Sc00009	141221	PbPT3Sc00009_Am_1.213_1	synonymous	Ser	T	T	T	C	T
PbPT3Sc00009	141273	PbPT3Sc00009_Am_1.213_1	non-synonymous	Pro/Thr	C	C	C	A	C
PbPT3Sc00009	141316	inter	N/A	N/A	G	G	G	C	G
PbPT3Sc00009	141317	inter	N/A	N/A	A	A	A	G	A
PbPT3Sc00009	141318	inter	N/A	N/A	A	A	A	G	A
PbPT3Sc00009	141332	inter	N/A	N/A	T	T	T	G	T
PbPT3Sc00009	141344	inter	N/A	N/A	G	G	G	A	G
PbPT3Sc00009	141358	inter	N/A	N/A	G	G	G	C	G
PbPT3Sc00009	141429	inter	N/A	N/A	C	C	C	G	C
PbPT3Sc00009	141618	inter	N/A	N/A	G	G	G	C	G
PbPT3Sc00009	141630	inter	N/A	N/A	G	G	G	C	G
PbPT3Sc00009	141649	inter	N/A	N/A	A	A	A	G	A
PbPT3Sc00009	141686	PbPT3Sc00009_Am_1.123_1	synonymous	Leu	C	C	C	T	C
PbPT3Sc00009	141745	PbPT3Sc00009_Am_1.123_1	synonymous	Ser	C	C	C	T	C
PbPT3Sc00009	141766	PbPT3Sc00009_Am_1.123_1	synonymous	Ala	T	T	T	A	T
PbPT3Sc00009	141776	PbPT3Sc00009_Am_1.123_1	non-synonymous	Arg/Trp	C	C	C	T	C
PbPT3Sc00009	141790	PbPT3Sc00009_Am_1.123_1	synonymous	Val	C	C	C	T	C
PbPT3Sc00009	141831	PbPT3Sc00009_Am_1.123_1	non-synonymous	Gly/Asp	G	G	G	A	G
PbPT3Sc00009	141909	PbPT3Sc00009_Am_1.123_1	non-synonymous	Asp/Gly	A	A	A	G	A
PbPT3Sc00009	141913	PbPT3Sc00009_Am_1.123_1	synonymous	Val	A	A	A	G	A
PbPT3Sc00009	141924	PbPT3Sc00009_Am_1.123_1	non-synonymous	Phe/Ser	T	T	T	C	T
PbPT3Sc00009	141940	PbPT3Sc00009_Am_1.123_1	synonymous	Ala	A	A	A	G	A
PbPT3Sc00009	142076	PbPT3Sc00009_Am_1.123_1	non-synonymous	Thr/Ser	A	A	A	T	A
PbPT3Sc00009	142097	PbPT3Sc00009_Am_1.123_1	non-synonymous	Leu/Val	C	C	C	G	C
PbPT3Sc00009	142126	PbPT3Sc00009_Am_1.123_1	non-synonymous	Glu/Asp	G	G	G	C	G
PbPT3Sc00009	142201	PbPT3Sc00009_Am_1.123_1	synonymous	Thr	A	A	A	T	A
PbPT3Sc00009	142508	inter	N/A	N/A	T	T	T	C	T
PbPT3Sc00009	142968	PbPT3Sc00009_S_1.353_1	synonymous	Ala	A	A	A	G	A
PbPT3Sc00009	143044	PbPT3Sc00009_S_1.353_1	non-synonymous	Arg/Ser	G	G	G	A	G
PbPT3Sc00009	143135	PbPT3Sc00009_S_1.353_1	non-synonymous	Gly/Asp	G	G	G	A	G
PbPT3Sc00009	143164	PbPT3Sc00009_S_1.353_1	non-synonymous	Arg/Cys	C	C	C	T	C
PbPT3Sc00009	143266	PbPT3Sc00009_S_1.353_1	non-synonymous	Asp/His	G	G	G	C	G
PbPT3Sc00009	143278	PbPT3Sc00009_S_1.353_1	synonymous	Arg	G	G	G	C	G
PbPT3Sc00009	143683	PbPT3Sc00009_S_1.353_1	non-synonymous	Gly/Cys	C	C	C	T	C
PbPT3Sc00009	143985	PbPT3Sc00009_S_1.353_1	synonymous	Tyr	A	A	A	C	A
PbPT3Sc00009	144085	PbPT3Sc00009_S_1.353_1	non-synonymous	Arg/Gly	C	C	C	G	C
PbPT3Sc00009	144120	PbPT3Sc00009_S_1.353_1	synonymous	Arg	T	T	T	C	T
PbPT3Sc00009	144212	PbPT3Sc00009_S_1.353_1	synonymous	Cys	A	A	A	G	A
PbPT3Sc00009	144280	PbPT3Sc00009_S_1.353_1	non-synonymous	Ser/Thr	C	C	C	A	C
PbPT3Sc00009	144382	PbPT3Sc00009_S_1.353_1	non-synonymous	Arg/STOP	A	A	A	T	A
PbPT3Sc00009	144400	PbPT3Sc00009_S_1.353_1	non-synonymous	Ser/Pro	T	T	T	C	T
PbPT3Sc00009	144658	PbPT3Sc00009_S_1.353_1	non-synonymous	Ser/Thr	G	G	G	A	G
PbPT3Sc00009	144740	PbPT3Sc00009_S_1.353_1	Non-CDS	N/A	C	C	C	T	C
PbPT3Sc00009	145965	PbPT3Sc00009_S_1.353_1	Non-CDS	N/A	G	G	G	A	G
PbPT3Sc00009	145980	PbPT3Sc00009_S_1.353_1	Non-CDS	N/A	T	T	T	C	T
PbPT3Sc00009	147004	PbPT3Sc00009_S_1.353_1	Non-CDS	N/A	T	T	T	C	T
PbPT3Sc00009	147146	PbPT3Sc00009_S_1.353_1	non-synonymous	Gly/Arg	G	G	G	C	G
PbPT3Sc00009	147152	PbPT3Sc00009_S_1.353_1	non-synonymous	Pro/Thr	G	G	G	A	G
PbPT3Sc00009	147188	PbPT3Sc00009_S_1.353_1	non-synonymous	Lys/STOP	C	C	C	T	C
PbPT3Sc00009	147242	PbPT3Sc00009_S_1.353_1	non-synonymous	Thr/Ser	C	C	C	T	C
PbPT3Sc00009	147248	PbPT3Sc00009_S_1.353_1	non-synonymous	Val/Ile	G	G	G	A	G
PbPT3Sc00009	147369	PbPT3Sc00009_S_1.353_1	non-synonymous	Leu/Met	G	G	G	A	G
PbPT3Sc00009	147375	PbPT3Sc00009_S_1.353_1	non-synonymous	Asn/Asp	A	A	A	G	A
PbPT3Sc00009	147437	PbPT3Sc00009_S_1.353_1	Non-CDS	N/A	G	G	G	T	G
PbPT3Sc00009	147455	PbPT3Sc00009_S_1.353_1	Non-CDS	N/A	G	G	G	A	G
PbPT3Sc00009	147506	PbPT3Sc00009_S_1.353_1	non-synonymous	Glu/Val	G	G	G	T	G
PbPT3Sc00009	148003	PbPT3Sc00009_S_1.353_1	non-synonymous	Arg/Trp	C	C	C	T	C
PbPT3Sc00009	148012	PbPT3Sc00009_S_1.353_1	non-synonymous	Tyr/Asp	C	C	C	G	C
PbPT3Sc00009	148462	PbPT3Sc00009_S_1.353_1	non-synonymous	Leu/Met	G	G	G	A	G
PbPT3Sc00009	148585	PbPT3Sc00009_S_1.353_1	non-synonymous	Ala/Thr	G	G	G	A	G
PbPT3Sc00009	148599	PbPT3Sc00009_S_1.353_1	synonymous	Ser	C	C	C	A	C
PbPT3Sc00009	148666	PbPT3Sc00009_S_1.353_1	synonymous	Arg	T	T	T	C	T
PbPT3Sc00009	148684	PbPT3Sc00009_S_1.353_1	non-synonymous	Pro/Ser	C	C	C	T	C
PbPT3Sc00009	148749	PbPT3Sc00009_S_1.353_1	synonymous	Ser	C	C	C	T	C
PbPT3Sc00009	148760	PbPT3Sc00009_S_1.353_1	non-synonymous	Ser/Ile	C	C	C	T	C
PbPT3Sc00009	148901	PbPT3Sc00009_S_1.353_1	synonymous	Met	T	T	T	A	T
PbPT3Sc00009	148930	PbPT3Sc00009_S_1.353_1	non-synonymous	Met/Ile	C	C	C	T	C
PbPT3Sc00009	148979	PbPT3Sc00009_S_1.353_1	non-synonymous	Glu/Gln	T	T	T	C	T
PbPT3Sc00009	148985	PbPT3Sc00009_S_1.353_1	non-synonymous	Ala/Pro	T	T	T	C	T
PbPT3Sc00009	149160	PbPT3Sc00009_S_1.353_1	non-synonymous	Thr/Ser	C	C	C	T	C
PbPT3Sc00009	149229	PbPT3Sc00009_S_1.353_1	non-synonymous	Phe/Val	A	A	A	G	A
PbPT3Sc00009	149288	PbPT3Sc00009_S_1.353_1	synonymous	Pro	A	A	A	C	A
PbPT3Sc00009	149289	PbPT3Sc00009_S_1.353_1	synonymous	Leu	A	A	A	C	A
PbPT3Sc00009	149302	PbPT3Sc00009_S_1.353_1	synonymous	Ser	T	T	T	C	T
PbPT3Sc00009	149402	PbPT3Sc00009_S_1.353_1	synonymous	Val	G	G	G	A	G
PbPT3Sc00009	149459	PbPT3Sc00009_S_1.353_1	synonymous	Arg	G	G	G	C	G
PbPT3Sc00009	149493	PbPT3Sc00009_S_1.353_1	synonymous	Ala	C	C	C	G	C
PbPT3Sc00009	149508	PbPT3Sc00009_S_1.353_1	synonymous	Cys	C	C	C	T	C
PbPT3Sc00009	149514	PbPT3Sc00009_S_1.353_1	synonymous	Ser	C	C	C	T	C
PbPT3Sc00009	149543	PbPT3Sc00009_S_1.353_1	synonymous	Thr	G	G	G	A	G
PbPT3Sc00009	149544	PbPT3Sc00009_S_1.353_1	synonymous	Ala	C	C	C	G	C
PbPT3Sc00009	149715	PbPT3Sc00009_S_1.353_1	non-synonymous	Gln/Glu	A	A	A	G	A
PbPT3Sc00009	149904	PbPT3Sc00009_S_1.353_1	non-synonymous	Arg/Gly	T	T	T	G	T
PbPT3Sc00009	149911	PbPT3Sc00009_S_1.353_1	non-synonymous	Ser/Cys	C	C	C	G	C
PbPT3Sc00009	150183	PbPT3Sc00009_S_1.353_1	synonymous	Val	C	C	C	G	C
PbPT3Sc00009	150189	PbPT3Sc00009_S_1.353_1	synonymous	Arg	G	G	G	C	G
PbPT3Sc00009	150193	PbPT3Sc00009_S_1.353_1	synonymous	Pro	T	T	T	C	T
PbPT3Sc00009	150219	PbPT3Sc00009_S_1.353_1	non-synonymous	Cys/Arg	T	T	T	C	T
PbPT3Sc00009	150298	PbPT3Sc00009_S_1.353_1	non-synonymous	Pro/Arg	A	A	A	G	A
PbPT3Sc00009	150310	PbPT3Sc00009_S_1.353_1	synonymous	Phe	G	G	G	T	G
PbPT3Sc00009	150381	PbPT3Sc00009_S_1.353_1	non-synonymous	Thr/Ala	A	A	A	G	A
PbPT3Sc00009	150396	PbPT3Sc00009_S_1.353_1	non-synonymous	Arg/STOP	C	C	C	T	C
PbPT3Sc00009	150399	PbPT3Sc00009_S_1.353_1	non-synonymous	Cys/Ser	G	G	G	A	G
PbPT3Sc00009	150579	PbPT3Sc00009_S_1.353_1	non-synonymous	Leu/Val	C	C	C	G	C
PbPT3Sc00009	150591	PbPT3Sc00009_S_1.353_1	synonymous	Ser	C	C	C	T	C
PbPT3Sc00009	150600	PbPT3Sc00009_S_1.353_1	non-synonymous	Thr/Pro	T	T	T	C	T
PbPT3Sc00009	150663	PbPT3Sc00009_S_1.353_1	non-synonymous	Gly/Arg	T	T	T	C	T
PbPT3Sc00009	150760	PbPT3Sc00009_S_1.353_1	Non-CDS	N/A	G	G	G	A	G
PbPT3Sc00009	150762	PbPT3Sc00009_S_1.353_1	Non-CDS	N/A	C	C	C	T	C
PbPT3Sc00009	150786	PbPT3Sc00009_S_1.353_1	Non-CDS	N/A	T	T	T	C	T
PbPT3Sc00009	151033	PbPT3Sc00009_S_1.353_1	non-synonymous	Ala/Pro	G	G	G	C	G
PbPT3Sc00009	151206	PbPT3Sc00009_S_1.353_1	Non-CDS	N/A	T	T	T	A	T
PbPT3Sc00009	151312	inter	N/A	N/A	G	G	G	C	G
PbPT3Sc00009	151318	inter	N/A	N/A	T	T	T	G	T
PbPT3Sc00009	151329	inter	N/A	N/A	G	G	G	T	G
PbPT3Sc00009	151506	inter	N/A	N/A	T	T	T	G	T
PbPT3Sc00009	151580	inter	N/A	N/A	T	T	T	G	T
PbPT3Sc00009	151750	inter	N/A	N/A	A	A	A	T	A
PbPT3Sc00009	151775	inter	N/A	N/A	T	T	T	A	T
PbPT3Sc00009	151893	inter	N/A	N/A	G	G	G	A	G
PbPT3Sc00009	151918	inter	N/A	N/A	A	A	A	C	A
PbPT3Sc00009	152041	inter	N/A	N/A	C	C	C	T	C
PbPT3Sc00009	152061	inter	N/A	N/A	C	C	C	CAT	C
PbPT3Sc00009	152107	inter	N/A	N/A	T	T	T	C	T
PbPT3Sc00009	152128	inter	N/A	N/A	T	T	T	C	T
PbPT3Sc00009	152143	inter	N/A	N/A	G	G	G	A	G
PbPT3Sc00009	152193	inter	N/A	N/A	C	C	C	T	C
PbPT3Sc00009	152197	inter	N/A	N/A	C	C	C	T	C
PbPT3Sc00009	152331	PbPT3Sc00009_S_1.345_1	non-synonymous	Glu/Lys	G	G	G	A	G
PbPT3Sc00009	152407	PbPT3Sc00009_S_1.345_1	synonymous	Arg	A	A	A	C	A
PbPT3Sc00009	152437	PbPT3Sc00009_S_1.345_1	synonymous	Glu	G	G	G	A	G
PbPT3Sc00009	152443	PbPT3Sc00009_S_1.345_1	synonymous	Leu	T	T	T	C	T
PbPT3Sc00009	152511	PbPT3Sc00009_S_1.345_1	Non-CDS	N/A	G	G	G	A	G
PbPT3Sc00009	152562	PbPT3Sc00009_S_1.345_1	non-synonymous	Thr/Ile	C	C	C	T	C
PbPT3Sc00009	152589	PbPT3Sc00009_S_1.345_1	non-synonymous	Phe/Cys	A	A	A	G	A
PbPT3Sc00009	152623	PbPT3Sc00009_S_1.345_1	Non-CDS	N/A	A	A	A	G	A
PbPT3Sc00009	152647	PbPT3Sc00009_S_1.345_1	Non-CDS	N/A	G	G	G	C	G
PbPT3Sc00009	152653	PbPT3Sc00009_S_1.345_1	Non-CDS	N/A	G	G	G	C	G
PbPT3Sc00009	152702	PbPT3Sc00009_S_1.345_1	synonymous	Leu	T	T	T	G	T
PbPT3Sc00009	152714	PbPT3Sc00009_S_1.345_1	synonymous	Arg	A	A	A	G	A
PbPT3Sc00009	152748	PbPT3Sc00009_S_1.345_1	non-synonymous	Val/Phe	C	C	C	T	C
PbPT3Sc00009	152777	PbPT3Sc00009_S_1.345_1	synonymous	Ala	T	T	T	C	T
PbPT3Sc00009	152821	PbPT3Sc00009_S_1.345_1	Non-CDS	N/A	C	C	C	A	C
PbPT3Sc00009	153105	PbPT3Sc00009_S_1.345_1	non-synonymous	Asn/Asp	A	A	A	G	A
PbPT3Sc00009	153109	PbPT3Sc00009_S_1.345_1	non-synonymous	Gln/Arg	A	A	A	G	A
PbPT3Sc00009	153127	PbPT3Sc00009_S_1.345_1	non-synonymous	Pro/Leu	G	G	G	T	G
PbPT3Sc00009	153251	PbPT3Sc00009_S_1.345_1	synonymous	Pro	G	G	G	A	G
PbPT3Sc00009	153376	multi-annotation	N/A	N/A	G	G	G	C	G
PbPT3Sc00009	153403	multi-annotation	N/A	N/A	T	T	T	G	T
PbPT3Sc00009	153413	multi-annotation	N/A	N/A	G	G	G	A	G
PbPT3Sc00009	153429	multi-annotation	N/A	N/A	A	A	A	G	A
PbPT3Sc00009	153528	multi-annotation	N/A	N/A	C	C	C	T	C
PbPT3Sc00009	153540	multi-annotation	N/A	N/A	T	T	T	C	T
PbPT3Sc00009	153546	PbPT3Sc00009_A_1.337_1	non-synonymous	Thr/Ala	A	A	A	G	A
PbPT3Sc00009	153573	PbPT3Sc00009_A_1.337_1	non-synonymous	Asn/Tyr	A	A	A	T	A
PbPT3Sc00009	153609	PbPT3Sc00009_A_1.337_1	non-synonymous	Gly/Arg	T	T	T	C	T
PbPT3Sc00009	153763	PbPT3Sc00009_A_1.337_1	Non-CDS	N/A	A	A	A	C	A
PbPT3Sc00009	153782	PbPT3Sc00009_A_1.337_1	Non-CDS	N/A	C	C	C	A	C
PbPT3Sc00009	153788	PbPT3Sc00009_A_1.337_1	Non-CDS	N/A	G	G	G	A	G
PbPT3Sc00009	153888	PbPT3Sc00009_A_1.337_1	non-synonymous	Ser/Ala	A	A	A	G	A
PbPT3Sc00009	154042	PbPT3Sc00009_A_1.337_1	Non-CDS	N/A	C	C	C	T	C
PbPT3Sc00009	154068	PbPT3Sc00009_A_1.337_1	Non-CDS	N/A	T	T	T	C	T
PbPT3Sc00009	154076	PbPT3Sc00009_A_1.337_1	Non-CDS	N/A	A	A	A	C	A
PbPT3Sc00009	154077	PbPT3Sc00009_A_1.337_1	Non-CDS	N/A	A	A	A	G	A
PbPT3Sc00009	154079	PbPT3Sc00009_A_1.337_1	Non-CDS	N/A	G	G	G	A	G
PbPT3Sc00009	154194	PbPT3Sc00009_A_1.337_1	non-synonymous	Asn/Tyr	C	C	C	T	C
PbPT3Sc00009	155007	PbPT3Sc00009_A_1.337_1	non-synonymous	Val/Glu	C	C	C	A	C
PbPT3Sc00009	155036	PbPT3Sc00009_A_1.337_1	synonymous	Gln	G	G	G	C	G
PbPT3Sc00009	155077	PbPT3Sc00009_A_1.337_1	synonymous	Ser	C	C	C	T	C
PbPT3Sc00009	155114	inter	N/A	N/A	G	G	G	A	G
PbPT3Sc00009	155220	inter	N/A	N/A	TA	TA	TA	T	TA
PbPT3Sc00009	155222	inter	N/A	N/A	T	T	T	G	T
PbPT3Sc00009	155228	inter	N/A	N/A	G	G	G	A	G
PbPT3Sc00009	155293	inter	N/A	N/A	A	A	A	T	A
PbPT3Sc00009	155317	inter	N/A	N/A	C	C	C	G	C
PbPT3Sc00009	155318	inter	N/A	N/A	C	C	C	A	C
PbPT3Sc00009	155376	inter	N/A	N/A	A	A	A	C	A
PbPT3Sc00009	155414	inter	N/A	N/A	T	T	T	A	T
PbPT3Sc00009	155424	inter	N/A	N/A	G	G	G	A	G
PbPT3Sc00009	155458	inter	N/A	N/A	T	T	T	A	T
PbPT3Sc00009	155461	inter	N/A	N/A	T	T	T	C	T
PbPT3Sc00009	155475	inter	N/A	N/A	T	T	T	A	T
PbPT3Sc00009	155479	inter	N/A	N/A	G	G	G	A	G
PbPT3Sc00009	155499	inter	N/A	N/A	A	A	A	G	A
PbPT3Sc00009	155515	inter	N/A	N/A	G	G	G	T	G
PbPT3Sc00009	155518	inter	N/A	N/A	G	G	G	A	G
PbPT3Sc00009	155583	inter	N/A	N/A	C	C	C	A	C
PbPT3Sc00009	155602	inter	N/A	N/A	T	T	T	A	T
PbPT3Sc00009	155611	inter	N/A	N/A	A	A	A	G	A
PbPT3Sc00009	155689	inter	N/A	N/A	A	A	A	G	A
PbPT3Sc00009	155768	inter	N/A	N/A	A	A	A	G	A
PbPT3Sc00009	155789	inter	N/A	N/A	G	G	G	A	G
PbPT3Sc00009	156083	inter	N/A	N/A	T	T	T	C	T
PbPT3Sc00009	157461	PbPT3Sc00009_Sm_1.282_1	non-synonymous	Gly/Asp	G	G	G	A	G
PbPT3Sc00009	158773	inter	N/A	N/A	TCGTCA	TCGTCA	TCGTCA	T	TCGTCA
PbPT3Sc00009	159351	inter	N/A	N/A	A	A	A	T	A
PbPT3Sc00009	159352	inter	N/A	N/A	C	C	C	A	C
PbPT3Sc00009	159354	inter	N/A	N/A	TAG	TAG	TAG	T	TAG
PbPT3Sc00009	159376	inter	N/A	N/A	T	T	T	G	T
PbPT3Sc00009	159454	inter	N/A	N/A	CTCC	CTCC	CTCC	CTCCGATCC	CTCC
PbPT3Sc00009	159455	inter	N/A	N/A	TCC	TCC	TCC	TCCGAGCC	TCC
PbPT3Sc00009	159486	inter	N/A	N/A	C	C	C	A	C
PbPT3Sc00009	159608	inter	N/A	N/A	G	G	G	GA	G
PbPT3Sc00009	161185	inter	N/A	N/A	G	G	G	C	G
PbPT3Sc00009	161188	inter	N/A	N/A	T	T	T	C	T
PbPT3Sc00009	161206	inter	N/A	N/A	T	T	T	TG	T
PbPT3Sc00009	161234	inter	N/A	N/A	TCGT	TCGT	TCGT	TCGTCCGT	TCGT
PbPT3Sc00009	161235	inter	N/A	N/A	CGT	CGT	CGT	CGTCAGT	CGT
PbPT3Sc00009	161254	inter	N/A	N/A	G	G	G	A	G
PbPT3Sc00009	161404	inter	N/A	N/A	A	A	A	C	A
PbPT3Sc00009	161411	inter	N/A	N/A	G	G	G	GTC	G
PbPT3Sc00009	161435	inter	N/A	N/A	G	G	G	A	G
PbPT3Sc00009	163182	inter	N/A	N/A	GCCCC	GCCCC	GCCCC	GCCC	GCCCC
PbPT3Sc00009	163193	inter	N/A	N/A	T	T	T	G	T
PbPT3Sc00009	163221	inter	N/A	N/A	G	G	G	A	G
PbPT3Sc00009	163333	inter	N/A	N/A	A	A	A	T	A
PbPT3Sc00009	163377	inter	N/A	N/A	CGTA	CGTA	CGTA	CGTACAGTA	CGTA
PbPT3Sc00009	163541	inter	N/A	N/A	A	A	A	G	A
PbPT3Sc00009	163587	inter	N/A	N/A	T	T	T	C	T
PbPT3Sc00009	163873	PbPT3Sc00009_Sm_1.218_1	non-synonymous	Arg/Pro	G	G	G	C	G
PbPT3Sc00009	164118	inter	N/A	N/A	T	T	T	C	T
PbPT3Sc00009	164119	inter	N/A	N/A	T	T	T	C	T
PbPT3Sc00009	164137	PbPT3Sc00009_Am_1.149_1	synonymous	Leu	A	A	A	T	A
PbPT3Sc00009	164154	PbPT3Sc00009_Am_1.149_1	non-synonymous	Ser/STOP	G	G	G	A	G
PbPT3Sc00009	164204	PbPT3Sc00009_Am_1.149_1	non-synonymous	Gln/Glu	A	A	A	G	A
PbPT3Sc00009	164219	PbPT3Sc00009_Am_1.149_1	non-synonymous	His/Tyr	G	G	G	T	G
PbPT3Sc00009	164272	PbPT3Sc00009_Am_1.149_1	synonymous	Leu	G	G	G	A	G
PbPT3Sc00009	164277	PbPT3Sc00009_Am_1.149_1	non-synonymous	Asp/Gly	C	C	C	G	C
PbPT3Sc00009	164292	PbPT3Sc00009_Am_1.149_1	non-synonymous	Gly/Glu	G	G	G	A	G
PbPT3Sc00009	164301	PbPT3Sc00009_Am_1.149_1	synonymous	Cys	C	C	C	G	C
PbPT3Sc00009	164335	PbPT3Sc00009_Am_1.149_1	synonymous	Ile	C	C	C	T	C
PbPT3Sc00009	164354	PbPT3Sc00009_Am_1.149_1	synonymous	Ala	T	T	T	G	T
PbPT3Sc00009	164387	PbPT3Sc00009_Am_1.149_1	synonymous	Ala	A	A	A	G	A
PbPT3Sc00009	164445	PbPT3Sc00009_Am_1.149_1	Non-CDS	N/A	A	A	A	C	A
PbPT3Sc00009	164446	PbPT3Sc00009_Am_1.149_1	Non-CDS	N/A	A	A	A	G	A
PbPT3Sc00009	164447	PbPT3Sc00009_Am_1.149_1	Non-CDS	N/A	T	T	T	C	T
PbPT3Sc00009	164454	PbPT3Sc00009_Am_1.149_1	Non-CDS	N/A	A	A	A	G	A
PbPT3Sc00009	164463	PbPT3Sc00009_Am_1.149_1	Non-CDS	N/A	G	G	G	C	G
PbPT3Sc00009	164469	PbPT3Sc00009_Am_1.149_1	Non-CDS	N/A	T	T	T	C	T
PbPT3Sc00009	164471	PbPT3Sc00009_Am_1.149_1	Non-CDS	N/A	A	A	A	G	A
PbPT3Sc00009	164476	PbPT3Sc00009_Am_1.149_1	non-synonymous	Gln/Lys	C	C	C	A	C
PbPT3Sc00009	164493	PbPT3Sc00009_Am_1.149_1	synonymous	Thr	C	C	C	T	C
PbPT3Sc00009	164512	PbPT3Sc00009_Am_1.149_1	synonymous	Asp	T	T	T	G	T
PbPT3Sc00009	164651	PbPT3Sc00009_Am_1.149_1	non-synonymous	Ser/Asn	G	G	G	A	G
PbPT3Sc00009	164698	PbPT3Sc00009_Am_1.149_1	non-synonymous	Gln/Glu	A	A	A	G	A
PbPT3Sc00009	164710	PbPT3Sc00009_Am_1.149_1	synonymous	Ala	A	A	A	G	A
PbPT3Sc00009	164763	PbPT3Sc00009_Am_1.149_1	synonymous	Pro	A	A	A	G	A
PbPT3Sc00009	164770	PbPT3Sc00009_Am_1.149_1	non-synonymous	Asp/Asn	C	C	C	A	C
PbPT3Sc00009	164807	PbPT3Sc00009_Am_1.149_1	non-synonymous	Gly/Val	C	C	C	T	C
PbPT3Sc00009	164827	PbPT3Sc00009_Am_1.149_1	non-synonymous	Ala/Ser	A	A	A	T	A
PbPT3Sc00009	164854	PbPT3Sc00009_Am_1.149_1	non-synonymous	Pro/Thr	T	T	T	A	T
PbPT3Sc00009	164905	PbPT3Sc00009_Am_1.149_1	Non-CDS	N/A	T	T	T	C	T
PbPT3Sc00009	164912	PbPT3Sc00009_Am_1.149_1	Non-CDS	N/A	G	G	G	A	G
PbPT3Sc00009	164980	PbPT3Sc00009_Am_1.149_1	non-synonymous	Phe/Ile	G	G	G	A	G
PbPT3Sc00009	164995	PbPT3Sc00009_Am_1.149_1	synonymous	Leu	A	A	A	T	A
PbPT3Sc00009	165064	PbPT3Sc00009_Am_1.149_1	non-synonymous	Phe/Val	A	A	A	G	A
PbPT3Sc00009	165100	PbPT3Sc00009_Am_1.149_1	non-synonymous	Lys/Glu	A	A	A	G	A
PbPT3Sc00009	165171	PbPT3Sc00009_Am_1.149_1	Non-CDS	N/A	G	G	G	C	G
PbPT3Sc00009	165172	PbPT3Sc00009_Am_1.149_1	Non-CDS	N/A	G	G	G	A	G
PbPT3Sc00009	165383	PbPT3Sc00009_Am_1.149_1	non-synonymous	Glu/Lys	G	G	G	A	G
PbPT3Sc00009	165410	PbPT3Sc00009_Am_1.149_1	Non-CDS	N/A	G	G	G	C	G
PbPT3Sc00009	165420	PbPT3Sc00009_Am_1.149_1	Non-CDS	N/A	T	T	T	A	T
PbPT3Sc00009	165425	PbPT3Sc00009_Am_1.149_1	Non-CDS	N/A	C	C	C	T	C
PbPT3Sc00009	165434	PbPT3Sc00009_Am_1.149_1	Non-CDS	N/A	G	G	G	T	G
PbPT3Sc00009	165526	PbPT3Sc00009_Am_1.149_1	non-synonymous	Pro/Ser	C	C	C	T	C
PbPT3Sc00009	165589	PbPT3Sc00009_Am_1.149_1	non-synonymous	Pro/Ser	C	C	C	T	C
PbPT3Sc00009	165734	inter	N/A	N/A	ACTC	ACTC	ACTC	ACTCTC	ACTC
PbPT3Sc00009	165782	inter	N/A	N/A	G	G	G	C	G
PbPT3Sc00009	165838	inter	N/A	N/A	T	T	T	A	T
PbPT3Sc00009	165848	inter	N/A	N/A	A	A	A	G	A
PbPT3Sc00009	165979	PbPT3Sc00009_Am_1.155_1	synonymous	Leu	A	A	A	G	A
PbPT3Sc00009	166099	PbPT3Sc00009_Am_1.155_1	non-synonymous	Tyr/STOP	C	C	C	G	C
PbPT3Sc00009	166258	PbPT3Sc00009_Am_1.155_1	synonymous	Val	C	C	C	G	C
PbPT3Sc00009	166279	PbPT3Sc00009_Am_1.155_1	non-synonymous	Asp/Glu	C	C	C	G	C
PbPT3Sc00009	166349	PbPT3Sc00009_Am_1.155_1	synonymous	Met	G	G	G	A	G
PbPT3Sc00009	166363	PbPT3Sc00009_Am_1.155_1	synonymous	Phe	C	C	C	T	C
PbPT3Sc00009	167595	PbPT3Sc00009_Am_1.161_1	synonymous	Arg	A	A	A	T	A
PbPT3Sc00009	167697	PbPT3Sc00009_Am_1.161_1	non-synonymous	Tyr/STOP	A	A	A	G	A
PbPT3Sc00009	168138	PbPT3Sc00009_Sm_1.255_1	non-synonymous	Phe/Val	C	C	C	G	C
PbPT3Sc00009	168305	PbPT3Sc00009_Sm_1.255_1	non-synonymous	Glu/Asp	T	T	T	C	T
PbPT3Sc00009	168493	PbPT3Sc00009_Sm_1.255_1	Non-CDS	N/A	T	T	T	A	T
PbPT3Sc00009	168747	PbPT3Sc00009_Sm_1.255_1	synonymous	Glu	C	C	C	G	C
PbPT3Sc00009	168849	PbPT3Sc00009_Sm_1.255_1	non-synonymous	Leu/Val	C	C	C	G	C
PbPT3Sc00009	168951	PbPT3Sc00009_Sm_1.255_1	non-synonymous	Asp/His	T	T	T	C	T
PbPT3Sc00009	168972	PbPT3Sc00009_Sm_1.255_1	synonymous	Gly	C	C	C	G	C
PbPT3Sc00009	169695	PbPT3Sc00009_Sm_1.255_1	non-synonymous	Ala/Pro	T	T	T	C	T
PbPT3Sc00009	170913	PbPT3Sc00009_Sm_1.255_1	non-synonymous	Ala/Thr	G	G	G	A	G
PbPT3Sc00009	171335	PbPT3Sc00009_Sm_1.255_1	non-synonymous	Phe/Leu	G	G	G	A	G
PbPT3Sc00009	171448	PbPT3Sc00009_Sm_1.255_1	Non-CDS	N/A	G	G	G	T	G
PbPT3Sc00009	171529	PbPT3Sc00009_Sm_1.255_1	synonymous	Tyr	C	C	C	T	C
PbPT3Sc00009	171656	PbPT3Sc00009_Sm_1.255_1	synonymous	Arg	G	G	G	C	G
PbPT3Sc00009	171700	PbPT3Sc00009_Sm_1.255_1	synonymous	Ala	C	C	C	A	C
PbPT3Sc00009	171821	PbPT3Sc00009_Sm_1.255_1	non-synonymous	Ile/Val	C	C	C	G	C
PbPT3Sc00009	172166	PbPT3Sc00009_Sm_1.255_1	non-synonymous	Asp/Asn	G	G	G	A	G
PbPT3Sc00009	172236	PbPT3Sc00009_Sm_1.255_1	non-synonymous	Thr/Arg	C	C	C	G	C
PbPT3Sc00009	172343	PbPT3Sc00009_Sm_1.255_1	non-synonymous	Val/Leu	T	T	T	C	T
PbPT3Sc00009	172438	PbPT3Sc00009_Sm_1.255_1	synonymous	Cys	T	T	T	C	T
PbPT3Sc00009	172565	PbPT3Sc00009_Sm_1.255_1	non-synonymous	Lys/Glu	C	C	C	G	C
PbPT3Sc00009	173077	inter	N/A	N/A	C	C	C	A	C
PbPT3Sc00009	173156	inter	N/A	N/A	A	A	A	G	A
PbPT3Sc00009	173175	inter	N/A	N/A	C	C	C	G	C
PbPT3Sc00009	173230	inter	N/A	N/A	T	T	T	C	T
PbPT3Sc00009	173279	inter	N/A	N/A	C	C	C	A	C
PbPT3Sc00009	173284	inter	N/A	N/A	A	A	A	C	A
PbPT3Sc00009	173328	inter	N/A	N/A	G	G	G	T	G
PbPT3Sc00009	173353	inter	N/A	N/A	C	C	C	T	C
PbPT3Sc00009	173362	inter	N/A	N/A	C	C	C	G	C
PbPT3Sc00009	173404	inter	N/A	N/A	TAA	TAA	TAA	TAAA	TAA
PbPT3Sc00009	173424	inter	N/A	N/A	GGTGT	GGTGT	GGTGT	GGT	GGTGT
PbPT3Sc00009	173425	inter	N/A	N/A	GT	GT	GT	G	GT
PbPT3Sc00009	173440	inter	N/A	N/A	T	T	T	C	T
PbPT3Sc00009	173466	inter	N/A	N/A	A	A	A	G	A
PbPT3Sc00009	173530	inter	N/A	N/A	T	T	T	C	T
PbPT3Sc00009	173531	inter	N/A	N/A	A	A	A	G	A
PbPT3Sc00009	173536	inter	N/A	N/A	A	A	A	G	A
PbPT3Sc00009	173559	inter	N/A	N/A	G	G	G	C	G
PbPT3Sc00009	173564	inter	N/A	N/A	G	G	G	A	G
PbPT3Sc00009	173565	inter	N/A	N/A	C	C	C	G	C
PbPT3Sc00009	173580	inter	N/A	N/A	C	C	C	G	C
PbPT3Sc00009	173583	inter	N/A	N/A	C	C	C	G	C
PbPT3Sc00009	173585	inter	N/A	N/A	AG	AG	AG	AGCTG	AG
PbPT3Sc00009	173630	inter	N/A	N/A	A	A	A	G	A
PbPT3Sc00009	173641	inter	N/A	N/A	A	A	A	G	A
PbPT3Sc00009	173662	inter	N/A	N/A	C	C	C	A	C
PbPT3Sc00009	173663	inter	N/A	N/A	G	G	G	C	G
PbPT3Sc00009	173665	inter	N/A	N/A	T	T	T	C	T
PbPT3Sc00009	173676	inter	N/A	N/A	G	G	G	C	G
PbPT3Sc00009	173720	inter	N/A	N/A	C	C	C	T	C
PbPT3Sc00009	173756	inter	N/A	N/A	G	G	G	T	G
PbPT3Sc00009	173761	inter	N/A	N/A	C	C	C	T	C
PbPT3Sc00009	173773	inter	N/A	N/A	G	G	G	A	G
PbPT3Sc00009	173774	inter	N/A	N/A	G	G	G	A	G
PbPT3Sc00009	173788	inter	N/A	N/A	G	G	G	A	G
PbPT3Sc00009	173798	inter	N/A	N/A	T	T	T	G	T
PbPT3Sc00009	173801	inter	N/A	N/A	A	A	A	G	A
PbPT3Sc00009	173846	inter	N/A	N/A	A	A	A	T	A
PbPT3Sc00009	173858	inter	N/A	N/A	T	T	T	C	T
PbPT3Sc00009	173908	inter	N/A	N/A	A	A	A	G	A
PbPT3Sc00009	173911	inter	N/A	N/A	G	G	G	C	G
PbPT3Sc00009	173921	inter	N/A	N/A	A	A	A	G	A
PbPT3Sc00009	173927	inter	N/A	N/A	T	T	T	G	T
PbPT3Sc00009	173928	inter	N/A	N/A	T	T	T	C	T
PbPT3Sc00009	173942	inter	N/A	N/A	C	C	C	G	C
PbPT3Sc00009	173977	inter	N/A	N/A	A	A	A	C	A
PbPT3Sc00009	173979	inter	N/A	N/A	A	A	A	G	A
PbPT3Sc00009	174002	inter	N/A	N/A	G	G	G	A	G
PbPT3Sc00009	174019	inter	N/A	N/A	C	C	C	G	C
PbPT3Sc00009	174024	inter	N/A	N/A	T	T	T	C	T
PbPT3Sc00009	174054	inter	N/A	N/A	A	A	A	C	A
PbPT3Sc00009	174055	inter	N/A	N/A	A	A	A	G	A
PbPT3Sc00009	174205	inter	N/A	N/A	A	A	A	T	A
PbPT3Sc00009	174209	inter	N/A	N/A	C	C	C	A	C
PbPT3Sc00009	174234	inter	N/A	N/A	C	C	C	A	C
PbPT3Sc00009	174255	inter	N/A	N/A	C	C	C	T	C
PbPT3Sc00009	174263	inter	N/A	N/A	C	C	C	G	C
PbPT3Sc00009	174265	inter	N/A	N/A	C	C	C	A	C
PbPT3Sc00009	174283	inter	N/A	N/A	C	C	C	T	C
PbPT3Sc00009	174321	inter	N/A	N/A	A	A	A	G	A
PbPT3Sc00009	174322	inter	N/A	N/A	T	T	T	A	T
PbPT3Sc00009	174583	inter	N/A	N/A	T	T	T	A	T
PbPT3Sc00009	174718	inter	N/A	N/A	T	T	T	A	T
PbPT3Sc00009	174868	inter	N/A	N/A	A	A	A	G	A
PbPT3Sc00009	175492	PbPT3Sc00009_A_1.163_1	synonymous	Gly	C	C	C	G	C
PbPT3Sc00009	175529	PbPT3Sc00009_A_1.163_1	non-synonymous	Arg/Gly	A	A	A	G	A
PbPT3Sc00009	175583	PbPT3Sc00009_A_1.163_1	non-synonymous	Ala/Thr	G	G	G	A	G
PbPT3Sc00009	175628	PbPT3Sc00009_A_1.163_1	non-synonymous	Asp/Tyr	C	C	C	T	C
PbPT3Sc00009	175675	PbPT3Sc00009_A_1.163_1	synonymous	Ser	G	G	G	A	G
PbPT3Sc00009	175679	PbPT3Sc00009_A_1.163_1	synonymous	Asp	A	A	A	G	A
PbPT3Sc00009	175682	PbPT3Sc00009_A_1.163_1	synonymous	Asp	A	A	A	G	A
PbPT3Sc00009	175870	PbPT3Sc00009_A_1.163_1	synonymous	Pro	C	C	C	T	C
PbPT3Sc00009	176137	PbPT3Sc00009_A_1.163_1	Non-CDS	N/A	T	T	T	A	T
PbPT3Sc00009	176149	PbPT3Sc00009_A_1.163_1	Non-CDS	N/A	T	T	T	C	T
PbPT3Sc00009	176292	PbPT3Sc00009_A_1.163_1	Non-CDS	N/A	C	C	C	T	C
PbPT3Sc00009	176306	PbPT3Sc00009_A_1.163_1	Non-CDS	N/A	A	A	A	G	A
PbPT3Sc00009	176380	inter	N/A	N/A	A	A	A	G	A
PbPT3Sc00009	176410	inter	N/A	N/A	C	C	C	T	C
PbPT3Sc00009	176512	inter	N/A	N/A	CTCG	CTCG	CTCG	CTCGATCG	CTCG
PbPT3Sc00009	176515	inter	N/A	N/A	G	G	G	GATCT	G
PbPT3Sc00009	176529	inter	N/A	N/A	T	T	T	C	T
PbPT3Sc00009	176540	inter	N/A	N/A	C	C	C	T	C
PbPT3Sc00009	176551	inter	N/A	N/A	A	A	A	G	A
PbPT3Sc00009	176633	inter	N/A	N/A	T	T	T	A	T
PbPT3Sc00009	176635	inter	N/A	N/A	C	C	C	A	C
PbPT3Sc00009	176664	inter	N/A	N/A	A	A	A	C	A
PbPT3Sc00009	176679	inter	N/A	N/A	C	C	C	A	C
PbPT3Sc00009	176876	PbPT3Sc00009_Am_1.180_1	synonymous	Ile	C	C	C	T	C
PbPT3Sc00009	177008	PbPT3Sc00009_Am_1.180_1	synonymous	Lys	A	A	A	G	A
PbPT3Sc00009	177185	PbPT3Sc00009_Am_1.180_1	synonymous	His	C	C	C	T	C
PbPT3Sc00009	177275	PbPT3Sc00009_Am_1.180_1	synonymous	Glu	A	A	A	G	A
PbPT3Sc00009	177377	PbPT3Sc00009_Am_1.180_1	synonymous	Lys	G	G	G	A	G
PbPT3Sc00009	177523	inter	N/A	N/A	T	T	T	A	T
PbPT3Sc00009	177604	inter	N/A	N/A	G	G	G	A	G
PbPT3Sc00009	177673	PbPT3Sc00009_Am_1.187_1	synonymous	Gly	C	C	C	G	C
PbPT3Sc00009	177682	PbPT3Sc00009_Am_1.187_1	non-synonymous	Asp/Glu	A	A	A	G	A
PbPT3Sc00009	177749	PbPT3Sc00009_Am_1.187_1	non-synonymous	Gly/Ser	G	G	G	A	G
PbPT3Sc00009	177930	PbPT3Sc00009_Am_1.187_1	Non-CDS	N/A	A	A	A	G	A
PbPT3Sc00009	177961	PbPT3Sc00009_Am_1.187_1	non-synonymous	Gly/Asp	C	C	C	A	C
PbPT3Sc00009	177993	PbPT3Sc00009_Am_1.187_1	non-synonymous	Val/Leu	A	A	A	C	A
PbPT3Sc00009	178021	PbPT3Sc00009_Am_1.187_1	Non-CDS	N/A	A	A	A	T	A
PbPT3Sc00009	178027	PbPT3Sc00009_Am_1.187_1	Non-CDS	N/A	G	G	G	GC	G
PbPT3Sc00009	178045	PbPT3Sc00009_Am_1.187_1	Non-CDS	N/A	G	G	G	C	G
PbPT3Sc00009	178098	PbPT3Sc00009_Am_1.187_1	synonymous	Tyr	C	C	C	T	C
PbPT3Sc00009	178168	PbPT3Sc00009_Am_1.187_1	non-synonymous	His/Arg	A	A	A	G	A
PbPT3Sc00009	178301	inter	N/A	N/A	TGGG	TGGG	TGGG	TGGGG	TGGG
PbPT3Sc00009	179126	inter	N/A	N/A	T	T	T	G	T
PbPT3Sc00009	179753	PbPT3Sc00009_Am_1.194_1	Non-CDS	N/A	T	T	T	C	T
PbPT3Sc00009	179822	PbPT3Sc00009_Am_1.194_1	Indel-in-exon	N/A	TCCCCC	TCCCCC	TCCCCC	TCCCCCC	TCCCCC
PbPT3Sc00009	179977	PbPT3Sc00009_Am_1.194_1	non-synonymous	Tyr/Phe	A	A	A	T	A
PbPT3Sc00009	180074	PbPT3Sc00009_Am_1.194_1	Non-CDS	N/A	G	G	G	C	G
PbPT3Sc00009	180294	PbPT3Sc00009_Am_1.194_1	non-synonymous	Glu/Gln	G	G	G	C	G
PbPT3Sc00009	180384	PbPT3Sc00009_Am_1.194_1	non-synonymous	Val/Ile	G	G	G	A	G
PbPT3Sc00009	180448	PbPT3Sc00009_Am_1.194_1	Non-CDS	N/A	T	T	T	C	T
PbPT3Sc00009	180734	PbPT3Sc00009_Am_1.194_1	synonymous	Gln	G	G	G	A	G
PbPT3Sc00009	180742	inter	N/A	N/A	CGGGg	CGGGg	CGGGg	CGGGGg	CGGGg
PbPT3Sc00009	181058	PbPT3Sc00009_Am_1.201_1	Non-CDS	N/A	G	G	G	T	G
PbPT3Sc00009	181097	PbPT3Sc00009_Am_1.201_1	Non-CDS	N/A	G	G	G	T	G
PbPT3Sc00009	181245	PbPT3Sc00009_Am_1.201_1	non-synonymous	Ala/Thr	C	C	C	A	C
PbPT3Sc00009	181341	PbPT3Sc00009_Am_1.201_1	non-synonymous	Gly/Arg	T	T	T	C	T
PbPT3Sc00009	181412	PbPT3Sc00009_Am_1.201_1	Non-CDS	N/A	G	G	G	A	G
PbPT3Sc00009	181459	PbPT3Sc00009_Am_1.201_1	Non-CDS	N/A	G	G	G	T	G
PbPT3Sc00009	181724	PbPT3Sc00009_Am_1.201_1	Non-CDS	N/A	T	T	T	G	T
PbPT3Sc00009	181914	PbPT3Sc00009_Am_1.201_1	non-synonymous	Asp/Tyr	C	C	C	T	C
PbPT3Sc00009	181947	PbPT3Sc00009_Am_1.201_1	non-synonymous	Val/Leu	C	C	C	T	C
PbPT3Sc00009	181954	PbPT3Sc00009_Am_1.201_1	non-synonymous	Asp/Gly	C	C	C	G	C
PbPT3Sc00009	181968	PbPT3Sc00009_Am_1.201_1	non-synonymous	Glu/Lys	G	G	G	A	G
PbPT3Sc00009	181992	PbPT3Sc00009_Am_1.201_1	non-synonymous	Asp/His	G	G	G	C	G
PbPT3Sc00009	181998	PbPT3Sc00009_Am_1.201_1	non-synonymous	Asp/Tyr	C	C	C	T	C
PbPT3Sc00009	182053	PbPT3Sc00009_Am_1.201_1	non-synonymous	Arg/Lys	G	G	G	A	G
PbPT3Sc00009	182102	PbPT3Sc00009_Am_1.201_1	non-synonymous	Ile/Met	C	C	C	G	C
PbPT3Sc00009	182117	PbPT3Sc00009_Am_1.201_1	non-synonymous	Glu/Asp	G	G	G	C	G
PbPT3Sc00009	182118	PbPT3Sc00009_Am_1.201_1	non-synonymous	Leu/Val	C	C	C	G	C
PbPT3Sc00009	182172	PbPT3Sc00009_Am_1.201_1	non-synonymous	Lys/Glu	T	T	T	G	T
PbPT3Sc00009	182177	PbPT3Sc00009_Am_1.201_1	synonymous	Pro	C	C	C	G	C
PbPT3Sc00009	182180	PbPT3Sc00009_Am_1.201_1	synonymous	Gly	T	T	T	A	T
PbPT3Sc00009	182321	inter	N/A	N/A	A	A	A	G	A
PbPT3Sc00009	182322	inter	N/A	N/A	C	C	C	A	C
PbPT3Sc00009	182358	inter	N/A	N/A	AGGGG	AGGGG	AGGGG	AGGG	AGGGG
PbPT3Sc00009	182431	inter	N/A	N/A	C	C	C	T	C
PbPT3Sc00009	182432	inter	N/A	N/A	T	T	T	C	T
PbPT3Sc00009	182665	inter	N/A	N/A	A	A	A	G	A
PbPT3Sc00009	182731	inter	N/A	N/A	T	T	T	C	T
PbPT3Sc00009	182823	PbPT3Sc00009_Am_1.208_1	Non-CDS	N/A	T	T	T	C	T
PbPT3Sc00009	182946	PbPT3Sc00009_Am_1.208_1	non-synonymous	Glu/Asp	G	G	G	C	G
PbPT3Sc00009	183024	PbPT3Sc00009_Am_1.208_1	synonymous	Arg	T	T	T	C	T
PbPT3Sc00009	183074	PbPT3Sc00009_Am_1.208_1	non-synonymous	Gly/Asp	G	G	G	A	G
PbPT3Sc00009	183174	PbPT3Sc00009_Am_1.208_1	synonymous	Val	C	C	C	G	C
PbPT3Sc00009	183321	PbPT3Sc00009_Am_1.208_1	synonymous	Leu	T	T	T	C	T
PbPT3Sc00009	183324	PbPT3Sc00009_Am_1.208_1	synonymous	Gly	A	A	A	T	A
PbPT3Sc00009	183342	PbPT3Sc00009_Am_1.208_1	synonymous	Val	C	C	C	T	C
PbPT3Sc00009	183415	PbPT3Sc00009_Am_1.208_1	non-synonymous	Thr/Ala	A	A	A	G	A
PbPT3Sc00009	183432	PbPT3Sc00009_Am_1.208_1	synonymous	Gly	G	G	G	T	G
PbPT3Sc00009	183453	PbPT3Sc00009_Am_1.208_1	synonymous	Asn	C	C	C	T	C
PbPT3Sc00009	184501	PbPT3Sc00009_Am_1.214_1	non-synonymous	Ala/Ser	G	G	G	T	G
PbPT3Sc00009	184521	PbPT3Sc00009_Am_1.214_1	synonymous	Arg	A	A	A	C	A
PbPT3Sc00009	184910	inter	N/A	N/A	C	C	C	T	C
PbPT3Sc00009	187399	inter	N/A	N/A	G	G	G	A	G
PbPT3Sc00009	187401	inter	N/A	N/A	T	T	T	G	T
PbPT3Sc00009	188618	inter	N/A	N/A	A	A	A	G	A
PbPT3Sc00009	188718	inter	N/A	N/A	C	C	C	T	C
PbPT3Sc00009	188729	inter	N/A	N/A	A	A	A	G	A
PbPT3Sc00009	188760	PbPT3Sc00009_Am_2.106_1	non-synonymous	Ser/Ala	A	A	A	G	A
PbPT3Sc00009	189048	PbPT3Sc00009_Am_2.106_1	non-synonymous	Phe/Val	A	A	A	G	A
PbPT3Sc00009	189060	PbPT3Sc00009_Am_2.106_1	non-synonymous	Pro/Ala	A	A	A	G	A
PbPT3Sc00009	189236	PbPT3Sc00009_Am_2.106_1	Non-CDS	N/A	C	C	C	T	C
PbPT3Sc00009	189296	PbPT3Sc00009_Am_2.106_1	Non-CDS	N/A	A	A	A	G	A
PbPT3Sc00009	189320	PbPT3Sc00009_Am_2.106_1	Non-CDS	N/A	C	C	C	T	C
PbPT3Sc00009	189360	PbPT3Sc00009_Am_2.106_1	synonymous	Val	C	C	C	G	C
PbPT3Sc00009	190165	PbPT3Sc00009_Am_2.106_1	Indel-in-exon	N/A	ACCCCCC	ACCCCCC	ACCCCCC	ACCCCC	ACCCCCC
PbPT3Sc00009	190281	inter	N/A	N/A	ATGCGTCGCCGG	ATGCGTCGCCGG	ATGCGTCGCCGG	A	ATGCGTCGCCGG
PbPT3Sc00009	190283	inter	N/A	N/A	G	G	G	T	G
PbPT3Sc00009	190299	inter	N/A	N/A	C	C	C	G	C
PbPT3Sc00009	190318	inter	N/A	N/A	A	A	A	T	A
PbPT3Sc00009	190325	inter	N/A	N/A	G	G	G	T	G
PbPT3Sc00009	190391	inter	N/A	N/A	T	T	T	G	T
PbPT3Sc00009	190538	inter	N/A	N/A	G	G	G	A	G
PbPT3Sc00009	190541	inter	N/A	N/A	G	G	G	A	G
PbPT3Sc00009	190544	inter	N/A	N/A	C	C	C	G	C
PbPT3Sc00009	190555	inter	N/A	N/A	A	A	A	C	A
PbPT3Sc00009	190665	inter	N/A	N/A	A	A	A	ATGCG	A
PbPT3Sc00009	190675	inter	N/A	N/A	T	T	T	C	T
PbPT3Sc00009	190676	inter	N/A	N/A	G	G	G	A	G
PbPT3Sc00009	190686	inter	N/A	N/A	T	T	T	G	T
PbPT3Sc00009	190689	inter	N/A	N/A	C	C	C	A	C
PbPT3Sc00009	190792	inter	N/A	N/A	A	A	A	C	A
PbPT3Sc00009	190793	inter	N/A	N/A	A	A	A	C	A
PbPT3Sc00009	190808	inter	N/A	N/A	GG	GG	GG	GGCCG	GG
PbPT3Sc00009	190816	inter	N/A	N/A	G	G	G	T	G
PbPT3Sc00009	190827	inter	N/A	N/A	C	C	C	G	C
PbPT3Sc00009	190843	inter	N/A	N/A	G	G	G	A	G
PbPT3Sc00009	190845	inter	N/A	N/A	C	C	C	A	C
PbPT3Sc00009	190911	inter	N/A	N/A	G	G	G	C	G
PbPT3Sc00009	190918	inter	N/A	N/A	CTTT	CTTT	CTTT	CTT	CTTT
PbPT3Sc00009	190923	inter	N/A	N/A	C	C	C	G	C
PbPT3Sc00009	190930	inter	N/A	N/A	C	C	C	T	C
PbPT3Sc00009	190978	inter	N/A	N/A	T	T	T	C	T
PbPT3Sc00009	190986	inter	N/A	N/A	A	A	A	G	A
PbPT3Sc00009	191322	inter	N/A	N/A	C	C	C	A	C
PbPT3Sc00009	191341	inter	N/A	N/A	C	C	C	T	C
PbPT3Sc00009	191355	inter	N/A	N/A	CCTAC	CCTAC	CCTAC	CCTACTAC	CCTAC
PbPT3Sc00009	191356	inter	N/A	N/A	CTA	CTA	CTA	CTAGTA	CTA
PbPT3Sc00009	191400	inter	N/A	N/A	T	T	T	G	T
PbPT3Sc00009	191408	inter	N/A	N/A	G	G	G	A	G
PbPT3Sc00009	191409	inter	N/A	N/A	T	T	T	A	T
PbPT3Sc00009	191413	inter	N/A	N/A	C	C	C	A	C
PbPT3Sc00009	191478	inter	N/A	N/A	C	C	C	T	C
PbPT3Sc00009	191504	inter	N/A	N/A	G	G	G	A	G
PbPT3Sc00009	191521	inter	N/A	N/A	A	A	A	G	A
PbPT3Sc00009	191526	inter	N/A	N/A	G	G	G	A	G
PbPT3Sc00009	191558	inter	N/A	N/A	A	A	A	G	A
PbPT3Sc00009	191571	inter	N/A	N/A	A	A	A	C	A
PbPT3Sc00009	191599	inter	N/A	N/A	G	G	G	A	G
PbPT3Sc00009	191612	inter	N/A	N/A	A	A	A	G	A
PbPT3Sc00009	191627	inter	N/A	N/A	C	C	C	T	C
PbPT3Sc00009	191630	inter	N/A	N/A	T	T	T	C	T
PbPT3Sc00009	191645	inter	N/A	N/A	A	A	A	G	A
PbPT3Sc00009	191677	inter	N/A	N/A	G	G	G	T	G
PbPT3Sc00009	191715	inter	N/A	N/A	G	G	G	T	G
PbPT3Sc00009	191740	inter	N/A	N/A	C	C	C	G	C
PbPT3Sc00009	191822	inter	N/A	N/A	T	T	T	C	T
PbPT3Sc00009	191839	inter	N/A	N/A	ATGATTG	ATGATTG	ATGATTG	ATG	ATGATTG
PbPT3Sc00009	191860	inter	N/A	N/A	C	C	C	A	C
PbPT3Sc00009	191869	inter	N/A	N/A	C	C	C	G	C
PbPT3Sc00009	191873	inter	N/A	N/A	G	G	G	A	G
PbPT3Sc00009	191921	inter	N/A	N/A	C	C	C	T	C
PbPT3Sc00009	191940	inter	N/A	N/A	T	T	T	G	T
PbPT3Sc00009	191955	inter	N/A	N/A	A	A	A	G	A
PbPT3Sc00009	191956	inter	N/A	N/A	C	C	C	T	C
PbPT3Sc00009	191984	inter	N/A	N/A	T	T	T	C	T
PbPT3Sc00009	192017	inter	N/A	N/A	T	T	T	C	T
PbPT3Sc00009	192040	inter	N/A	N/A	G	G	G	A	G
PbPT3Sc00009	192068	inter	N/A	N/A	C	C	C	T	C
PbPT3Sc00009	192070	inter	N/A	N/A	GT	GT	GT	GTACT	GT
PbPT3Sc00009	192107	inter	N/A	N/A	C	C	C	A	C
PbPT3Sc00009	192117	inter	N/A	N/A	T	T	T	C	T
PbPT3Sc00009	192123	inter	N/A	N/A	A	A	A	C	A
PbPT3Sc00009	192433	inter	N/A	N/A	GTTT	GTTT	GTTT	GTT	GTTT
PbPT3Sc00009	192471	inter	N/A	N/A	T	T	T	C	T
PbPT3Sc00009	192485	inter	N/A	N/A	C	C	C	A	C
PbPT3Sc00009	192523	inter	N/A	N/A	C	C	C	A	C
PbPT3Sc00009	192570	inter	N/A	N/A	A	A	A	G	A
PbPT3Sc00009	192629	inter	N/A	N/A	T	T	T	G	T
PbPT3Sc00009	192643	inter	N/A	N/A	C	C	C	A	C
PbPT3Sc00009	192659	inter	N/A	N/A	T	T	T	C	T
PbPT3Sc00009	192716	inter	N/A	N/A	C	C	C	T	C
PbPT3Sc00009	192737	inter	N/A	N/A	TC	TC	TC	TCAGC	TC
PbPT3Sc00009	192803	inter	N/A	N/A	T	T	T	A	T
PbPT3Sc00009	192820	inter	N/A	N/A	G	G	G	C	G
PbPT3Sc00009	192832	inter	N/A	N/A	C	C	C	A	C
PbPT3Sc00009	192835	inter	N/A	N/A	G	G	G	C	G
PbPT3Sc00009	192841	inter	N/A	N/A	T	T	T	G	T
PbPT3Sc00009	192857	inter	N/A	N/A	GACTACT	GACTACT	GACTACT	GACT	GACTACT
PbPT3Sc00009	193011	inter	N/A	N/A	C	C	C	T	C
PbPT3Sc00009	193032	inter	N/A	N/A	T	T	T	C	T
PbPT3Sc00009	193042	inter	N/A	N/A	C	C	C	T	C
PbPT3Sc00009	193048	inter	N/A	N/A	A	A	A	T	A
PbPT3Sc00009	193063	inter	N/A	N/A	C	C	C	A	C
PbPT3Sc00009	193122	PbPT3Sc00009_Sm_2.242_1	non-synonymous	Val/Met	G	G	G	A	G
PbPT3Sc00009	193244	PbPT3Sc00009_Sm_2.242_1	synonymous	Glu	G	G	G	A	G
PbPT3Sc00009	193694	inter	N/A	N/A	T	T	T	C	T
PbPT3Sc00009	199195	PbPT3Sc00009_A_2.250_1	synonymous	Ala	G	G	G	A	G
PbPT3Sc00009	205380	PbPT3Sc00009_S_2.274_1	Non-CDS	N/A	A	A	A	G	A
PbPT3Sc00009	205468	PbPT3Sc00009_S_2.274_1	non-synonymous	Cys/Gly	A	A	A	G	A
PbPT3Sc00009	205486	PbPT3Sc00009_S_2.274_1	non-synonymous	Phe/Ile	G	G	G	A	G
PbPT3Sc00009	205554	PbPT3Sc00009_S_2.274_1	synonymous	Ser	A	A	A	G	A
PbPT3Sc00009	205665	PbPT3Sc00009_S_2.274_1	Non-CDS	N/A	C	C	C	T	C
PbPT3Sc00009	205667	PbPT3Sc00009_S_2.274_1	Non-CDS	N/A	C	C	C	G	C
PbPT3Sc00009	205683	PbPT3Sc00009_S_2.274_1	Non-CDS	N/A	T	T	T	C	T
PbPT3Sc00009	205713	PbPT3Sc00009_S_2.274_1	non-synonymous	Gly/Arg	G	G	G	A	G
PbPT3Sc00009	205731	PbPT3Sc00009_S_2.274_1	non-synonymous	Ser/Gly	A	A	A	G	A
PbPT3Sc00009	205737	PbPT3Sc00009_S_2.274_1	synonymous	Thr	G	G	G	A	G
PbPT3Sc00009	205902	PbPT3Sc00009_S_2.274_1	Non-CDS	N/A	G	G	G	T	G
PbPT3Sc00009	205917	PbPT3Sc00009_S_2.274_1	Non-CDS	N/A	T	T	T	C	T
PbPT3Sc00009	205943	PbPT3Sc00009_S_2.274_1	Non-CDS	N/A	G	G	G	A	G
PbPT3Sc00009	205971	PbPT3Sc00009_S_2.274_1	non-synonymous	Ala/Ser	A	A	A	T	A
PbPT3Sc00009	205977	PbPT3Sc00009_S_2.274_1	non-synonymous	Cys/Arg	G	G	G	C	G
PbPT3Sc00009	205987	PbPT3Sc00009_S_2.274_1	synonymous	Val	C	C	C	T	C
PbPT3Sc00009	206244	PbPT3Sc00009_S_2.274_1	Non-CDS	N/A	G	G	G	C	G
PbPT3Sc00009	206245	PbPT3Sc00009_S_2.274_1	Non-CDS	N/A	T	T	T	TA	T
PbPT3Sc00009	206279	inter	N/A	N/A	G	G	G	C	G
PbPT3Sc00009	206318	inter	N/A	N/A	T	T	T	G	T
PbPT3Sc00009	206324	inter	N/A	N/A	G	G	G	T	G
PbPT3Sc00009	206356	inter	N/A	N/A	A	A	A	T	A
PbPT3Sc00009	206379	inter	N/A	N/A	G	G	G	A	G
PbPT3Sc00009	206394	inter	N/A	N/A	G	G	G	A	G
PbPT3Sc00009	206400	inter	N/A	N/A	G	G	G	A	G
PbPT3Sc00009	206411	inter	N/A	N/A	C	C	C	T	C
PbPT3Sc00009	206412	inter	N/A	N/A	G	G	G	A	G
PbPT3Sc00009	206415	inter	N/A	N/A	A	A	A	G	A
PbPT3Sc00009	206426	inter	N/A	N/A	A	A	A	C	A
PbPT3Sc00009	206428	inter	N/A	N/A	C	C	C	T	C
PbPT3Sc00009	206433	inter	N/A	N/A	T	T	T	G	T
PbPT3Sc00009	206444	inter	N/A	N/A	T	T	T	A	T
PbPT3Sc00009	206447	inter	N/A	N/A	G	G	G	A	G
PbPT3Sc00009	206482	inter	N/A	N/A	A	A	A	G	A
PbPT3Sc00009	206547	inter	N/A	N/A	G	G	G	A	G
PbPT3Sc00009	206548	inter	N/A	N/A	G	G	G	A	G
PbPT3Sc00009	206554	inter	N/A	N/A	C	C	C	G	C
PbPT3Sc00009	206559	inter	N/A	N/A	T	T	T	A	T
PbPT3Sc00009	206563	inter	N/A	N/A	T	T	T	G	T
PbPT3Sc00009	206564	inter	N/A	N/A	G	G	G	T	G
PbPT3Sc00009	206571	inter	N/A	N/A	T	T	T	C	T
PbPT3Sc00009	206593	inter	N/A	N/A	G	G	G	A	G
PbPT3Sc00009	206594	inter	N/A	N/A	A	A	A	G	A
PbPT3Sc00009	206608	inter	N/A	N/A	C	C	C	T	C
PbPT3Sc00009	206613	inter	N/A	N/A	T	T	T	C	T
PbPT3Sc00009	206615	inter	N/A	N/A	A	A	A	G	A
PbPT3Sc00009	206630	inter	N/A	N/A	G	G	G	A	G
PbPT3Sc00009	206631	inter	N/A	N/A	G	G	G	A	G
PbPT3Sc00009	206636	inter	N/A	N/A	C	C	C	T	C
PbPT3Sc00009	206640	inter	N/A	N/A	A	A	A	C	A
PbPT3Sc00009	206641	inter	N/A	N/A	A	A	A	C	A
PbPT3Sc00009	206646	inter	N/A	N/A	C	C	C	T	C
PbPT3Sc00009	206655	inter	N/A	N/A	A	A	A	G	A
PbPT3Sc00009	206672	inter	N/A	N/A	G	G	G	C	G
PbPT3Sc00009	206676	inter	N/A	N/A	T	T	T	C	T
PbPT3Sc00009	206685	inter	N/A	N/A	T	T	T	C	T
PbPT3Sc00009	206698	inter	N/A	N/A	A	A	A	G	A
PbPT3Sc00009	206740	inter	N/A	N/A	C	C	C	T	C
PbPT3Sc00009	206748	inter	N/A	N/A	G	G	G	A	G
PbPT3Sc00009	206771	inter	N/A	N/A	A	A	A	G	A
PbPT3Sc00009	206774	inter	N/A	N/A	G	G	G	T	G
PbPT3Sc00009	206843	inter	N/A	N/A	A	A	A	G	A
PbPT3Sc00009	206860	inter	N/A	N/A	A	A	A	G	A
PbPT3Sc00009	206863	inter	N/A	N/A	T	T	T	C	T
PbPT3Sc00009	206875	inter	N/A	N/A	A	A	A	G	A
PbPT3Sc00009	206876	inter	N/A	N/A	C	C	C	G	C
PbPT3Sc00009	207186	inter	N/A	N/A	A	A	A	G	A
PbPT3Sc00009	207204	inter	N/A	N/A	G	G	G	C	G
PbPT3Sc00009	207227	inter	N/A	N/A	G	G	G	A	G
PbPT3Sc00009	207255	inter	N/A	N/A	A	A	A	G	A
PbPT3Sc00009	207315	inter	N/A	N/A	T	T	T	C	T
PbPT3Sc00009	207340	inter	N/A	N/A	G	G	G	A	G
PbPT3Sc00009	207341	inter	N/A	N/A	C	C	C	T	C
PbPT3Sc00009	207343	inter	N/A	N/A	T	T	T	C	T
PbPT3Sc00009	207363	inter	N/A	N/A	A	A	A	G	A
PbPT3Sc00009	207369	inter	N/A	N/A	A	A	A	T	A
PbPT3Sc00009	207399	inter	N/A	N/A	A	A	A	C	A
PbPT3Sc00009	207433	inter	N/A	N/A	G	G	G	A	G
PbPT3Sc00009	207463	inter	N/A	N/A	G	G	G	A	G
PbPT3Sc00009	207466	inter	N/A	N/A	T	T	T	A	T
PbPT3Sc00009	207469	inter	N/A	N/A	ACAGTAC	ACAGTAC	ACAGTAC	A	ACAGTAC
PbPT3Sc00009	207473	inter	N/A	N/A	T	T	T	C	T
PbPT3Sc00009	207488	inter	N/A	N/A	G	G	G	T	G
PbPT3Sc00009	207559	inter	N/A	N/A	A	A	A	G	A
PbPT3Sc00009	207612	inter	N/A	N/A	T	T	T	A	T
PbPT3Sc00009	207656	inter	N/A	N/A	T	T	T	C	T
PbPT3Sc00009	207657	inter	N/A	N/A	C	C	C	A	C
PbPT3Sc00009	207679	inter	N/A	N/A	A	A	A	G	A
PbPT3Sc00009	207689	inter	N/A	N/A	T	T	T	C	T
PbPT3Sc00009	207720	inter	N/A	N/A	A	A	A	T	A
PbPT3Sc00009	207793	inter	N/A	N/A	T	T	T	C	T
PbPT3Sc00009	207801	inter	N/A	N/A	G	G	G	A	G
PbPT3Sc00009	207812	inter	N/A	N/A	C	C	C	G	C
PbPT3Sc00009	207858	inter	N/A	N/A	A	A	A	C	A
PbPT3Sc00009	207862	inter	N/A	N/A	T	T	T	C	T
PbPT3Sc00009	207901	inter	N/A	N/A	G	G	G	A	G
PbPT3Sc00009	208040	inter	N/A	N/A	T	T	T	G	T
PbPT3Sc00009	208280	inter	N/A	N/A	C	C	C	T	C
PbPT3Sc00009	208466	inter	N/A	N/A	T	T	T	A	T
PbPT3Sc00009	208565	inter	N/A	N/A	G	G	G	A	G
PbPT3Sc00009	208580	inter	N/A	N/A	A	A	A	C	A
PbPT3Sc00009	210154	inter	N/A	N/A	A	A	A	G	A
PbPT3Sc00009	210178	inter	N/A	N/A	G	G	G	T	G
PbPT3Sc00009	210190	inter	N/A	N/A	A	A	A	G	A
PbPT3Sc00009	210219	inter	N/A	N/A	T	T	T	C	T
PbPT3Sc00009	210235	inter	N/A	N/A	G	G	G	C	G
PbPT3Sc00009	210255	inter	N/A	N/A	C	C	C	T	C
PbPT3Sc00009	210505	inter	N/A	N/A	G	G	G	T	G
PbPT3Sc00009	210555	inter	N/A	N/A	G	G	G	C	G
PbPT3Sc00009	210556	inter	N/A	N/A	C	C	C	A	C
PbPT3Sc00009	210645	inter	N/A	N/A	A	A	A	T	A
PbPT3Sc00009	210699	inter	N/A	N/A	A	A	A	T	A
PbPT3Sc00009	210853	inter	N/A	N/A	C	C	C	T	C
PbPT3Sc00009	210905	inter	N/A	N/A	T	T	T	C	T
PbPT3Sc00009	210934	inter	N/A	N/A	CGGCGGG	CGGCGGG	CGGCGGG	CGG	CGGCGGG
PbPT3Sc00009	215301	PbPT3Sc00009_Am_2.144_1	non-synonymous	Ile/Phe	C	C	C	T	C
PbPT3Sc00009	215304	PbPT3Sc00009_Am_2.144_1	synonymous	Leu	C	C	C	T	C
PbPT3Sc00009	215319	PbPT3Sc00009_Am_2.144_1	non-synonymous	Lys/Glu	T	T	T	G	T
PbPT3Sc00009	215406	PbPT3Sc00009_Am_2.144_1	synonymous	Leu	A	A	A	T	A
PbPT3Sc00009	215432	PbPT3Sc00009_Am_2.144_1	synonymous	Leu	C	C	C	T	C
PbPT3Sc00009	220067	inter	N/A	N/A	C	C	C	CGGT	C
PbPT3Sc00009	220122	PbPT3Sc00009_A_2.253_1	Non-CDS	N/A	A	A	A	C	A
PbPT3Sc00009	220123	PbPT3Sc00009_A_2.253_1	Non-CDS	N/A	C	C	C	G	C
PbPT3Sc00009	220433	PbPT3Sc00009_A_2.253_1	Non-CDS	N/A	C	C	C	G	C
PbPT3Sc00009	220442	PbPT3Sc00009_A_2.253_1	Non-CDS	N/A	T	T	T	C	T
PbPT3Sc00009	221127	PbPT3Sc00009_A_2.253_1	synonymous	His	C	C	C	T	C
PbPT3Sc00009	221332	PbPT3Sc00009_A_2.253_1	non-synonymous	Glu/Gln	T	T	T	C	T
PbPT3Sc00009	221402	PbPT3Sc00009_A_2.253_1	Non-CDS	N/A	G	G	G	T	G
PbPT3Sc00009	221406	PbPT3Sc00009_A_2.253_1	Non-CDS	N/A	T	T	T	A	T
PbPT3Sc00009	221413	PbPT3Sc00009_A_2.253_1	Non-CDS	N/A	T	T	T	C	T
PbPT3Sc00009	221445	PbPT3Sc00009_A_2.253_1	Non-CDS	N/A	A	A	A	G	A
PbPT3Sc00009	221448	PbPT3Sc00009_A_2.253_1	Non-CDS	N/A	T	T	T	C	T
PbPT3Sc00009	221449	PbPT3Sc00009_A_2.253_1	Non-CDS	N/A	A	A	A	G	A
PbPT3Sc00009	221501	PbPT3Sc00009_A_2.253_1	synonymous	Gln	A	A	A	G	A
PbPT3Sc00009	221511	PbPT3Sc00009_A_2.253_1	synonymous	Ser	C	C	C	T	C
PbPT3Sc00009	221552	PbPT3Sc00009_A_2.253_1	synonymous	Arg	T	T	T	C	T
PbPT3Sc00009	221805	inter	N/A	N/A	T	T	T	A	T
PbPT3Sc00009	221825	inter	N/A	N/A	A	A	A	G	A
PbPT3Sc00009	221849	PbPT3Sc00009_Sm_2.173_1	synonymous	Asn	C	C	C	T	C
PbPT3Sc00009	221931	PbPT3Sc00009_Sm_2.173_1	synonymous	Asp	A	A	A	G	A
PbPT3Sc00009	221937	PbPT3Sc00009_Sm_2.173_1	non-synonymous	Leu/Val	A	A	A	G	A
PbPT3Sc00009	222071	PbPT3Sc00009_Sm_2.173_1	non-synonymous	Tyr/STOP	A	A	A	G	A
PbPT3Sc00009	222141	PbPT3Sc00009_Sm_2.173_1	non-synonymous	Gln/Glu	A	A	A	G	A
PbPT3Sc00009	222219	PbPT3Sc00009_Sm_2.173_1	non-synonymous	Gly/Arg	G	G	G	A	G
PbPT3Sc00009	222231	PbPT3Sc00009_Sm_2.173_1	non-synonymous	Ser/Ala	A	A	A	G	A
PbPT3Sc00009	222243	PbPT3Sc00009_Sm_2.173_1	non-synonymous	Thr/Ser	C	C	C	T	C
PbPT3Sc00009	222396	inter	N/A	N/A	T	T	T	C	T
PbPT3Sc00009	222445	inter	N/A	N/A	T	T	T	C	T
PbPT3Sc00009	222561	PbPT3Sc00009_Sm_2.195_1	non-synonymous	Asp/Tyr	A	A	A	T	A
PbPT3Sc00009	222633	PbPT3Sc00009_Sm_2.195_1	synonymous	Ala	A	A	A	G	A
PbPT3Sc00009	222645	PbPT3Sc00009_Sm_2.195_1	synonymous	Asn	G	G	G	A	G
PbPT3Sc00009	222680	PbPT3Sc00009_Sm_2.195_1	Non-CDS	N/A	T	T	T	G	T
PbPT3Sc00009	222684	PbPT3Sc00009_Sm_2.195_1	Non-CDS	N/A	T	T	T	C	T
PbPT3Sc00009	222742	PbPT3Sc00009_Sm_2.195_1	synonymous	Pro	A	A	A	G	A
PbPT3Sc00009	222836	PbPT3Sc00009_Sm_2.195_1	synonymous	Ile	C	C	C	A	C
PbPT3Sc00009	222854	PbPT3Sc00009_Sm_2.195_1	synonymous	Ala	A	A	A	G	A
PbPT3Sc00009	222942	PbPT3Sc00009_Sm_2.195_1	Non-CDS	N/A	C	C	C	G	C
PbPT3Sc00009	222961	PbPT3Sc00009_Sm_2.195_1	non-synonymous	Leu/Trp	T	T	T	G	T
PbPT3Sc00009	223079	inter	N/A	N/A	G	G	G	A	G
PbPT3Sc00009	223082	inter	N/A	N/A	A	A	A	G	A
PbPT3Sc00009	223103	inter	N/A	N/A	C	C	C	T	C
PbPT3Sc00009	223167	inter	N/A	N/A	G	G	G	A	G
PbPT3Sc00009	223182	inter	N/A	N/A	C	C	C	G	C
PbPT3Sc00009	223191	inter	N/A	N/A	T	T	T	G	T
PbPT3Sc00009	223210	inter	N/A	N/A	T	T	T	C	T
PbPT3Sc00009	223245	inter	N/A	N/A	C	C	C	T	C
PbPT3Sc00009	223293	inter	N/A	N/A	T	T	T	C	T
PbPT3Sc00009	223332	inter	N/A	N/A	T	T	T	C	T
PbPT3Sc00009	223351	inter	N/A	N/A	C	C	C	G	C
PbPT3Sc00009	223356	inter	N/A	N/A	T	T	T	C	T
PbPT3Sc00009	223405	inter	N/A	N/A	T	T	T	C	T
PbPT3Sc00009	223493	inter	N/A	N/A	G	G	G	T	G
PbPT3Sc00009	223499	inter	N/A	N/A	G	G	G	C	G
PbPT3Sc00009	223502	inter	N/A	N/A	C	C	C	G	C
PbPT3Sc00009	223518	inter	N/A	N/A	A	A	A	G	A
PbPT3Sc00009	223520	inter	N/A	N/A	G	G	G	A	G
PbPT3Sc00009	223535	inter	N/A	N/A	G	G	G	A	G
PbPT3Sc00009	223536	inter	N/A	N/A	G	G	G	C	G
PbPT3Sc00009	223546	PbPT3Sc00009_S_2.277_1	synonymous	Gly	A	A	A	T	A
PbPT3Sc00009	223633	PbPT3Sc00009_S_2.277_1	synonymous	Thr	C	C	C	G	C
PbPT3Sc00009	223662	PbPT3Sc00009_S_2.277_1	Non-CDS	N/A	G	G	G	A	G
PbPT3Sc00009	223666	PbPT3Sc00009_S_2.277_1	Non-CDS	N/A	C	C	C	T	C
PbPT3Sc00009	223695	PbPT3Sc00009_S_2.277_1	Non-CDS	N/A	G	G	G	A	G
PbPT3Sc00009	223700	PbPT3Sc00009_S_2.277_1	Non-CDS	N/A	A	A	A	G	A
PbPT3Sc00009	223722	PbPT3Sc00009_S_2.277_1	non-synonymous	Ala/Thr	C	C	C	A	C
PbPT3Sc00009	224115	PbPT3Sc00009_S_2.277_1	synonymous	Arg	A	A	A	C	A
PbPT3Sc00009	224162	PbPT3Sc00009_S_2.277_1	synonymous	Ser	T	T	T	C	T
PbPT3Sc00009	224491	PbPT3Sc00009_S_2.277_1	Non-CDS	N/A	T	T	T	C	T
PbPT3Sc00009	224493	PbPT3Sc00009_S_2.277_1	Non-CDS	N/A	C	C	C	T	C
PbPT3Sc00009	224508	PbPT3Sc00009_S_2.277_1	Non-CDS	N/A	G	G	G	A	G
PbPT3Sc00009	224512	PbPT3Sc00009_S_2.277_1	Non-CDS	N/A	G	G	G	C	G
PbPT3Sc00009	224716	PbPT3Sc00009_S_2.277_1	Non-CDS	N/A	A	A	A	C	A
PbPT3Sc00009	224721	PbPT3Sc00009_S_2.277_1	Non-CDS	N/A	G	G	G	A	G
PbPT3Sc00009	224727	PbPT3Sc00009_S_2.277_1	Non-CDS	N/A	C	C	C	T	C
PbPT3Sc00009	224728	PbPT3Sc00009_S_2.277_1	Non-CDS	N/A	A	A	A	C	A
PbPT3Sc00009	224736	PbPT3Sc00009_S_2.277_1	Non-CDS	N/A	C	C	C	A	C
PbPT3Sc00009	224981	PbPT3Sc00009_S_2.277_1	non-synonymous	Lys/Gln	A	A	A	C	A
PbPT3Sc00009	225028	PbPT3Sc00009_S_2.277_1	Non-CDS	N/A	C	C	C	T	C
PbPT3Sc00009	225049	PbPT3Sc00009_S_2.277_1	Non-CDS	N/A	A	A	A	C	A
PbPT3Sc00009	225050	PbPT3Sc00009_S_2.277_1	Non-CDS	N/A	T	T	T	G	T
PbPT3Sc00009	225227	inter	N/A	N/A	A	A	A	AGTT	A
PbPT3Sc00009	225241	inter	N/A	N/A	C	C	C	T	C
PbPT3Sc00009	225247	inter	N/A	N/A	A	A	A	G	A
PbPT3Sc00009	225302	inter	N/A	N/A	A	A	A	G	A
PbPT3Sc00009	225305	inter	N/A	N/A	C	C	C	A	C
PbPT3Sc00009	225312	inter	N/A	N/A	G	G	G	T	G
PbPT3Sc00009	225319	inter	N/A	N/A	TGCTGCGGGCTGCGG	TGCTGCGGGCTGCGG	TGCTGCGGGCTGCGG	TGCTGCGG	TGCTGCGGGCTGCGG
PbPT3Sc00009	225352	inter	N/A	N/A	A	A	A	G	A
PbPT3Sc00009	225443	inter	N/A	N/A	T	T	T	C	T
PbPT3Sc00009	225458	inter	N/A	N/A	T	T	T	C	T
PbPT3Sc00009	225595	inter	N/A	N/A	G	G	G	A	G
PbPT3Sc00009	225603	inter	N/A	N/A	C	C	C	T	C
PbPT3Sc00009	225606	inter	N/A	N/A	A	A	A	G	A
PbPT3Sc00009	225894	inter	N/A	N/A	C	C	C	T	C
PbPT3Sc00009	225959	inter	N/A	N/A	A	A	A	G	A
PbPT3Sc00009	225994	inter	N/A	N/A	A	A	A	G	A
PbPT3Sc00009	226160	inter	N/A	N/A	CACGATCAAC	CACGATCAAC	CACGATCAAC	CAC	CACGATCAAC
PbPT3Sc00009	226281	inter	N/A	N/A	T	T	T	C	T
PbPT3Sc00009	226474	inter	N/A	N/A	C	C	C	T	C
PbPT3Sc00009	226549	inter	N/A	N/A	A	A	A	C	A
PbPT3Sc00009	226744	PbPT3Sc00009_A_2.254_1	non-synonymous	Lys/Glu	A	A	A	G	A
PbPT3Sc00009	226827	PbPT3Sc00009_A_2.254_1	non-synonymous	Leu/Phe	C	C	C	T	C
PbPT3Sc00009	226831	PbPT3Sc00009_A_2.254_1	synonymous	Pro	G	G	G	C	G
PbPT3Sc00009	226893	PbPT3Sc00009_A_2.254_1	synonymous	Ala	C	C	C	T	C
PbPT3Sc00009	226975	PbPT3Sc00009_A_2.254_1	synonymous	Leu	C	C	C	T	C
PbPT3Sc00009	227391	PbPT3Sc00009_A_2.254_1	Non-CDS	N/A	C	C	C	A	C
PbPT3Sc00009	227544	PbPT3Sc00009_A_2.254_1	Non-CDS	N/A	A	A	A	G	A
PbPT3Sc00009	228094	inter	N/A	N/A	C	C	C	G	C
PbPT3Sc00009	228134	inter	N/A	N/A	G	G	G	C	G
PbPT3Sc00009	228140	inter	N/A	N/A	C	C	C	T	C
PbPT3Sc00009	228212	inter	N/A	N/A	T	T	T	C	T
PbPT3Sc00009	228249	inter	N/A	N/A	C	C	C	T	C
PbPT3Sc00009	228259	inter	N/A	N/A	C	C	C	A	C
PbPT3Sc00009	228276	inter	N/A	N/A	A	A	A	C	A
PbPT3Sc00009	228375	inter	N/A	N/A	C	C	C	T	C
PbPT3Sc00009	228401	inter	N/A	N/A	T	T	T	G	T
PbPT3Sc00009	228404	inter	N/A	N/A	T	T	T	C	T
PbPT3Sc00009	228457	inter	N/A	N/A	G	G	G	T	G
PbPT3Sc00009	228546	inter	N/A	N/A	T	T	T	A	T
PbPT3Sc00009	228552	inter	N/A	N/A	T	T	T	C	T
PbPT3Sc00009	228609	inter	N/A	N/A	T	T	T	G	T
PbPT3Sc00009	228622	inter	N/A	N/A	G	G	G	A	G
PbPT3Sc00009	228631	inter	N/A	N/A	A	A	A	G	A
PbPT3Sc00009	228695	inter	N/A	N/A	A	A	A	G	A
PbPT3Sc00009	228701	inter	N/A	N/A	G	G	G	C	G
PbPT3Sc00009	228704	inter	N/A	N/A	T	T	T	C	T
PbPT3Sc00009	228730	inter	N/A	N/A	C	C	C	T	C
PbPT3Sc00009	228855	inter	N/A	N/A	A	A	A	G	A
PbPT3Sc00009	228907	inter	N/A	N/A	C	C	C	A	C
PbPT3Sc00009	228941	PbPT3Sc00009_Sm_2.211_1	non-synonymous	Gln/Leu	A	A	A	T	A
PbPT3Sc00009	228949	PbPT3Sc00009_Sm_2.211_1	non-synonymous	Ser/Pro	T	T	T	C	T
PbPT3Sc00009	228953	PbPT3Sc00009_Sm_2.211_1	non-synonymous	Ile/Ser	T	T	T	G	T
[truncated: 90,724 more rows]
