# Supplementary material for: The compact genome of the plant pathogen Plasmodiophora brassicae is adapted to intracellular interactions with host Brassica spp
Source: BMC Genomics. 2016 Mar 31;17:272. doi: 10.1186/s12864-016-2597-2 (PMC4815078; doi:10.1186/s12864-016-2597-2)
Supplement: Additional file 9: Table S4. — P. brassicae pathotype 3 predicted secreted proteins. (XLSX 18 kb) [file 12864_2016_2597_MOESM9_ESM.xlsx]

## Sheet: Sheet1
Additional file 9: Table S4
Pb3 predicted secreted proteins
PbPT3Sc00003_Am_0.143_1
PbPT3Sc00003_Am_0.158_1
PbPT3Sc00003_Am_0.180_1
PbPT3Sc00003_Am_0.181_1
PbPT3Sc00009_A_2.138_1
PbPT3Sc00009_A_2.254_1
PbPT3Sc00009_A_2.258_1
PbPT3Sc00009_Am_0.115_1
PbPT3Sc00009_Am_0.146_1
PbPT3Sc00009_Am_0.157_1
PbPT3Sc00009_Am_0.90_1
PbPT3Sc00009_Am_1.199_1
PbPT3Sc00009_Am_1.206_1
PbPT3Sc00009_Am_2.106_1
PbPT3Sc00009_S_2.272_1
PbPT3Sc00009_Sm_0.183_1
PbPT3Sc00011_A_1.280_1
PbPT3Sc00011_A_10.326_1
PbPT3Sc00011_A_5.312_1
PbPT3Sc00011_A_8.280_1
PbPT3Sc00011_A_9.346_1
PbPT3Sc00011_Am_10.180_1
PbPT3Sc00011_Am_10.189_1
PbPT3Sc00011_Am_12.118_1
PbPT3Sc00011_Am_12.119_1
PbPT3Sc00011_Am_12.127_1
PbPT3Sc00011_Am_12.128_1
PbPT3Sc00011_Am_13.139_1
PbPT3Sc00011_Am_13.163_1
PbPT3Sc00011_Am_14.61_1
PbPT3Sc00011_Am_2.175_1
PbPT3Sc00011_Am_2.190_1
PbPT3Sc00011_Am_3.112_1
PbPT3Sc00011_Am_3.128_1
PbPT3Sc00011_Am_3.133_1
PbPT3Sc00011_Am_3.137_1
PbPT3Sc00011_Am_3.155_1
PbPT3Sc00011_Am_5.153_1
PbPT3Sc00011_Am_6.203_1
PbPT3Sc00011_Am_7.187_1
PbPT3Sc00011_Am_8.172_1
PbPT3Sc00011_Am_9.157_1
PbPT3Sc00011_G_13.72_1
PbPT3Sc00011_G_3.23_1
PbPT3Sc00011_S_0.206_1
PbPT3Sc00011_S_14.157_1
PbPT3Sc00011_S_3.261_1
PbPT3Sc00011_Sm_1.184_1
PbPT3Sc00011_Sm_1.264_1
PbPT3Sc00011_Sm_14.110_1
PbPT3Sc00011_Sm_5.209_1
PbPT3Sc00011_Sm_6.302_1
PbPT3Sc00012_Am_0.124_1
PbPT3Sc00013_Sm_0.23_1
PbPT3Sc00016_A_0.287_1
PbPT3Sc00016_Am_0.127_1
PbPT3Sc00016_Am_10.117_1
PbPT3Sc00016_Am_12.154_1
PbPT3Sc00016_Am_2.98_1
PbPT3Sc00016_Am_7.101_1
PbPT3Sc00016_Am_7.116_1
PbPT3Sc00016_Am_8.157_1
PbPT3Sc00016_Am_8.161_1
PbPT3Sc00016_Sm_14.147_1
PbPT3Sc00016_Sm_5.192_1
PbPT3Sc00018_A_1.294_1
PbPT3Sc00018_A_1.299_1
PbPT3Sc00018_A_2.316_1
PbPT3Sc00018_A_3.176_1
PbPT3Sc00018_Am_1.113_1
PbPT3Sc00018_Am_1.138_1
PbPT3Sc00018_Am_1.139_1
PbPT3Sc00018_Am_1.145_1
PbPT3Sc00018_Am_1.179_1
PbPT3Sc00018_Am_2.176_1
PbPT3Sc00018_Am_2.177_1
PbPT3Sc00018_Am_3.118_1
PbPT3Sc00018_Am_4.72_1
PbPT3Sc00018_S_1.312_1
PbPT3Sc00018_Sm_0.186_1
PbPT3Sc00018_Sm_0.225_1
PbPT3Sc00018_Sm_1.239_1
PbPT3Sc00022_Am_0.65_1
PbPT3Sc00023_A_5.278_1
PbPT3Sc00023_A_7.270_1
PbPT3Sc00023_Am_0.105_1
PbPT3Sc00023_Am_0.120_1
PbPT3Sc00023_Am_3.132_1
PbPT3Sc00023_Am_7.153_1
PbPT3Sc00023_Am_7.157_1
PbPT3Sc00023_Sm_2.294_1
PbPT3Sc00023_Sm_5.238_1
PbPT3Sc00023_Sm_7.202_1
PbPT3Sc00023_Sm_7.218_1
PbPT3Sc00023_X_2.18_1
PbPT3Sc00024_A_2.267_1
PbPT3Sc00024_Am_2.126_1
PbPT3Sc00024_Am_2.128_1
PbPT3Sc00024_Sm_1.237_1
PbPT3Sc00024_X_2.3_1
PbPT3Sc00026_A_0.178_1
PbPT3Sc00026_A_3.340_1
PbPT3Sc00026_Am_0.72_1
PbPT3Sc00026_Am_0.93_1
PbPT3Sc00026_Am_0.99_1
PbPT3Sc00026_Am_1.169_1
PbPT3Sc00026_Am_1.187_1
PbPT3Sc00026_Am_1.188_1
PbPT3Sc00026_Am_2.91_1
PbPT3Sc00026_Am_3.170_1
PbPT3Sc00026_Am_4.134_1
PbPT3Sc00026_Am_5.65_1
PbPT3Sc00026_Am_5.74_1
PbPT3Sc00026_Am_5.84_1
PbPT3Sc00026_Am_5.89_1
PbPT3Sc00026_G_4.53_1
PbPT3Sc00026_S_1.333_1
PbPT3Sc00026_Sm_0.140_1
PbPT3Sc00026_Sm_2.202_1
PbPT3Sc00026_Sm_2.229_1
PbPT3Sc00030_A_11.195_1
PbPT3Sc00030_A_13.155_1
PbPT3Sc00030_A_8.293_1
PbPT3Sc00030_Am_0.80_1
PbPT3Sc00030_Am_1.166_1
PbPT3Sc00030_Am_10.173_1
PbPT3Sc00030_Am_12.126_1
PbPT3Sc00030_Am_12.175_1
PbPT3Sc00030_Am_13.33_1
PbPT3Sc00030_Am_13.40_1
PbPT3Sc00030_Am_2.181_1
PbPT3Sc00030_Am_3.174_1
PbPT3Sc00030_Am_4.111_1
PbPT3Sc00030_Am_5.170_1
PbPT3Sc00030_Am_6.135_1
PbPT3Sc00030_Am_7.126_1
PbPT3Sc00030_Am_8.134_1
PbPT3Sc00030_Am_8.158_1
PbPT3Sc00030_Am_8.173_1
PbPT3Sc00030_Am_9.145_1
PbPT3Sc00030_Am_9.191_1
PbPT3Sc00030_S_0.216_1
PbPT3Sc00030_S_4.193_1
PbPT3Sc00030_S_9.346_1
PbPT3Sc00030_Sm_0.194_1
PbPT3Sc00030_Sm_13.107_1
PbPT3Sc00031_A_14.276_1
PbPT3Sc00031_A_16.107_1
PbPT3Sc00031_A_4.136_1
PbPT3Sc00031_Am_0.107_1
PbPT3Sc00031_Am_1.115_1
PbPT3Sc00031_Am_1.137_1
PbPT3Sc00031_Am_1.156_1
PbPT3Sc00031_Am_1.159_1
PbPT3Sc00031_Am_1.97_1
PbPT3Sc00031_Am_10.140_1
PbPT3Sc00031_Am_10.155_1
PbPT3Sc00031_Am_11.123_1
PbPT3Sc00031_Am_12.151_1
PbPT3Sc00031_Am_12.168_1
PbPT3Sc00031_Am_13.144_1
PbPT3Sc00031_Am_13.148_1
PbPT3Sc00031_Am_14.126_1
PbPT3Sc00031_Am_17.140_1
PbPT3Sc00031_Am_17.157_1
PbPT3Sc00031_Am_18.132_1
PbPT3Sc00031_Am_18.147_1
PbPT3Sc00031_Am_2.148_1
PbPT3Sc00031_Am_3.118_1
PbPT3Sc00031_Am_3.119_1
PbPT3Sc00031_Am_4.155_1
PbPT3Sc00031_Am_5.165_1
PbPT3Sc00031_Am_6.107_1
PbPT3Sc00031_Am_6.128_1
PbPT3Sc00031_Am_6.87_1
PbPT3Sc00031_Am_7.118_1
PbPT3Sc00031_Am_7.122_1
PbPT3Sc00031_Am_7.127_1
PbPT3Sc00031_Am_8.135_1
PbPT3Sc00031_Am_8.162_1
PbPT3Sc00031_Am_8.170_1
PbPT3Sc00031_Am_8.174_1
PbPT3Sc00031_Am_8.179_1
PbPT3Sc00031_G_0.31_1
PbPT3Sc00031_S_0.213_1
PbPT3Sc00031_S_14.292_1
PbPT3Sc00031_S_4.376_1
PbPT3Sc00031_S_7.288_1
PbPT3Sc00031_Sm_10.306_1
PbPT3Sc00031_Sm_15.194_1
PbPT3Sc00031_Sm_15.212_1
PbPT3Sc00031_Sm_18.304_1
PbPT3Sc00031_Sm_6.197_1
PbPT3Sc00033_A_0.273_1
PbPT3Sc00033_A_0.276_1
PbPT3Sc00033_A_4.129_1
PbPT3Sc00033_Am_0.105_1
PbPT3Sc00033_Am_0.126_1
PbPT3Sc00033_Am_0.156_1
PbPT3Sc00033_Am_1.92_1
PbPT3Sc00033_Am_3.124_1
PbPT3Sc00033_Am_3.128_1
PbPT3Sc00033_G_2.14_1
PbPT3Sc00033_Sm_1.176_1
PbPT3Sc00036_A_6.119_1
PbPT3Sc00036_Am_1.105_1
PbPT3Sc00036_Am_2.119_1
PbPT3Sc00036_Am_2.129_1
PbPT3Sc00036_Am_2.152_1
PbPT3Sc00036_Am_3.123_1
PbPT3Sc00036_Am_3.131_1
PbPT3Sc00036_Am_4.101_1
PbPT3Sc00036_Am_4.104_1
PbPT3Sc00036_Am_4.150_1
PbPT3Sc00036_S_3.355_1
PbPT3Sc00036_Sm_0.174_1
PbPT3Sc00039_A_1.296_1
PbPT3Sc00039_A_1.301_1
PbPT3Sc00039_A_4.359_1
PbPT3Sc00039_Am_1.122_1
PbPT3Sc00039_Am_1.135_1
PbPT3Sc00039_Am_1.155_1
PbPT3Sc00039_Am_11.112_1
PbPT3Sc00039_Am_2.163_1
PbPT3Sc00039_Am_3.144_1
PbPT3Sc00039_Am_4.133_1
PbPT3Sc00039_Am_4.139_1
PbPT3Sc00039_Am_4.150_1
PbPT3Sc00039_Am_5.121_1
PbPT3Sc00039_Am_5.178_1
PbPT3Sc00039_Am_6.143_1
PbPT3Sc00039_Am_6.162_1
PbPT3Sc00039_Am_8.142_1
PbPT3Sc00039_Am_8.143_1
PbPT3Sc00039_Am_9.108_1
PbPT3Sc00039_G_2.49_1
PbPT3Sc00039_S_5.314_1
PbPT3Sc00039_S_7.278_1
PbPT3Sc00039_Sm_10.262_1
PbPT3Sc00039_Sm_10.308_1
PbPT3Sc00039_Sm_5.223_1
PbPT3Sc00039_Sm_7.185_1
PbPT3Sc00039_Sm_7.222_1
PbPT3Sc00039_Sm_8.208_1
PbPT3Sc00039_Sm_9.246_1
PbPT3Sc00040_Am_1.184_1
PbPT3Sc00040_Am_2.150_1
PbPT3Sc00040_Am_2.161_1
PbPT3Sc00040_Am_4.163_1
PbPT3Sc00040_Am_5.116_1
PbPT3Sc00040_Am_6.127_1
PbPT3Sc00040_Am_6.134_1
PbPT3Sc00040_Am_6.159_1
PbPT3Sc00040_Am_6.183_1
PbPT3Sc00040_Am_8.151_1
PbPT3Sc00040_Am_9.31_1
PbPT3Sc00040_S_0.195_1
PbPT3Sc00040_Sm_8.206_1
PbPT3Sc00040_Sm_8.277_1
PbPT3Sc00040_Sm_9.51_1
PbPT3Sc00041_A_1.268_1
PbPT3Sc00041_A_1.272_1
PbPT3Sc00041_Am_0.141_1
PbPT3Sc00041_Am_1.155_1
PbPT3Sc00041_Am_1.161_1
PbPT3Sc00041_Am_1.164_1
PbPT3Sc00041_Am_1.168_1
PbPT3Sc00041_Am_1.97_1
PbPT3Sc00041_Am_2.106_1
PbPT3Sc00041_Am_2.109_1
PbPT3Sc00041_Am_2.114_1
PbPT3Sc00041_Am_3.170_1
PbPT3Sc00041_Am_4.144_1
PbPT3Sc00041_G_1.58_1
PbPT3Sc00041_Sm_0.165_1
PbPT3Sc00041_Sm_1.220_1
PbPT3Sc00042_Am_0.83_1
PbPT3Sc00043_Am_0.100_1
PbPT3Sc00043_Am_0.116_1
PbPT3Sc00043_Am_0.143_1
PbPT3Sc00043_Am_1.43_1
PbPT3Sc00046_Am_0.121_1
PbPT3Sc00046_Am_0.95_1
PbPT3Sc00047_A_4.294_1
PbPT3Sc00047_A_7.50_1
PbPT3Sc00047_Am_0.103_1
PbPT3Sc00047_Am_1.131_1
PbPT3Sc00047_Am_1.134_1
PbPT3Sc00047_Am_1.83_1
PbPT3Sc00047_Am_2.137_1
PbPT3Sc00047_Am_3.83_1
PbPT3Sc00047_Am_3.97_1
PbPT3Sc00047_Am_4.122_1
PbPT3Sc00047_Am_4.158_1
PbPT3Sc00047_Am_4.164_1
PbPT3Sc00047_Am_4.186_1
PbPT3Sc00047_Am_6.105_1
PbPT3Sc00047_Am_6.118_1
PbPT3Sc00047_S_1.183_1
PbPT3Sc00047_S_3.235_1
PbPT3Sc00047_S_4.304_1
PbPT3Sc00047_Sm_4.253_1
PbPT3Sc00047_Sm_5.247_1
PbPT3Sc00047_Sm_5.268_1
PbPT3Sc00048_A_2.298_1
PbPT3Sc00048_A_4.269_1
PbPT3Sc00048_A_5.322_1
PbPT3Sc00048_A_5.324_1
PbPT3Sc00048_Am_0.116_1
PbPT3Sc00048_Am_0.159_1
PbPT3Sc00048_Am_0.194_1
PbPT3Sc00048_Am_1.112_1
PbPT3Sc00048_Am_1.132_1
PbPT3Sc00048_Am_2.103_1
PbPT3Sc00048_Am_3.106_1
PbPT3Sc00048_Am_3.118_1
PbPT3Sc00048_Am_3.174_1
PbPT3Sc00048_Am_6.116_1
PbPT3Sc00048_Am_6.142_1
PbPT3Sc00048_Am_6.97_1
PbPT3Sc00048_Am_7.141_1
PbPT3Sc00048_Am_8.129_1
PbPT3Sc00048_Am_8.138_1
PbPT3Sc00048_Am_8.82_1
PbPT3Sc00048_Am_8.87_1
PbPT3Sc00048_S_3.297_1
PbPT3Sc00048_S_4.297_1
PbPT3Sc00048_Sm_4.206_1
PbPT3Sc00048_Sm_8.163_1
PbPT3Sc00048_Sm_8.223_1
PbPT3Sc00050_A_0.140_1
PbPT3Sc00050_Am_0.110_1
PbPT3Sc00050_Am_0.94_1
PbPT3Sc00053_Am_0.108_1
PbPT3Sc00053_Am_0.124_1
PbPT3Sc00053_Am_0.135_1
PbPT3Sc00053_Am_1.140_1
PbPT3Sc00053_Am_1.161_1
PbPT3Sc00053_Sm_0.200_1
PbPT3Sc00053_Sm_1.238_1
PbPT3Sc00054_A_0.174_1
PbPT3Sc00054_Am_1.71_1
PbPT3Sc00055_A_0.237_1
PbPT3Sc00055_A_0.246_1
PbPT3Sc00055_Sm_0.207_1
PbPT3Sc00057_A_2.289_1
PbPT3Sc00057_Am_0.133_1
PbPT3Sc00057_Am_1.118_1
PbPT3Sc00057_Am_1.75_1
PbPT3Sc00057_Am_1.92_1
PbPT3Sc00057_Am_2.114_1
PbPT3Sc00057_Am_2.162_1
PbPT3Sc00057_Am_2.189_1
PbPT3Sc00057_Am_4.109_1
PbPT3Sc00057_Am_4.127_1
PbPT3Sc00057_Am_4.93_1
PbPT3Sc00057_Sm_1.134_1
PbPT3Sc00057_Sm_2.269_1
PbPT3Sc00058_A_0.112_1
PbPT3Sc00058_A_1.187_1
PbPT3Sc00058_A_3.291_1
PbPT3Sc00058_A_9.311_1
PbPT3Sc00058_Am_0.91_1
PbPT3Sc00058_Am_1.139_1
PbPT3Sc00058_Am_1.204_1
PbPT3Sc00058_Am_10.128_1
PbPT3Sc00058_Am_10.161_1
PbPT3Sc00058_Am_10.166_1
PbPT3Sc00058_Am_10.178_1
PbPT3Sc00058_Am_10.203_1
PbPT3Sc00058_Am_10.205_1
PbPT3Sc00058_Am_10.221_1
PbPT3Sc00058_Am_2.176_1
PbPT3Sc00058_Am_3.154_1
PbPT3Sc00058_Am_4.165_1
PbPT3Sc00058_Am_5.192_1
PbPT3Sc00058_Am_6.149_1
PbPT3Sc00058_Am_6.166_1
PbPT3Sc00058_Am_7.113_1
PbPT3Sc00058_Am_7.136_1
PbPT3Sc00058_Am_7.140_1
PbPT3Sc00058_Am_7.174_1
PbPT3Sc00058_Am_7.185_1
PbPT3Sc00058_Am_8.104_1
PbPT3Sc00058_Am_8.108_1
PbPT3Sc00058_Am_8.113_1
PbPT3Sc00058_Am_8.114_1
PbPT3Sc00058_Am_8.147_1
PbPT3Sc00058_Am_9.127_1
PbPT3Sc00058_Am_9.199_1
PbPT3Sc00058_G_10.85_1
PbPT3Sc00058_S_4.312_1
PbPT3Sc00058_Sm_10.345_1
PbPT3Sc00058_Sm_3.216_1
PbPT3Sc00058_Sm_5.210_1
PbPT3Sc00058_Sm_9.255_1
PbPT3Sc00059_A_6.223_1
PbPT3Sc00059_Am_0.156_1
PbPT3Sc00059_Am_2.141_1
PbPT3Sc00059_Am_4.162_1
PbPT3Sc00059_Am_6.124_1
PbPT3Sc00059_Am_6.99_1
PbPT3Sc00059_G_2.61_1
PbPT3Sc00059_G_5.105_1
PbPT3Sc00059_S_1.192_1
PbPT3Sc00059_S_1.301_1
PbPT3Sc00059_Sm_3.191_1
PbPT3Sc00060_A_0.236_1
PbPT3Sc00060_A_1.263_1
PbPT3Sc00060_A_1.269_1
PbPT3Sc00060_A_2.207_1
PbPT3Sc00060_Am_0.112_1
PbPT3Sc00060_Am_1.121_1
PbPT3Sc00060_Am_1.132_1
PbPT3Sc00060_Am_1.90_1
PbPT3Sc00060_Am_1.93_1
PbPT3Sc00060_Am_2.126_1
PbPT3Sc00060_Am_3.96_1
PbPT3Sc00060_Sm_2.165_1
PbPT3Sc00066_A_1.288_1
PbPT3Sc00066_Am_1.104_1
PbPT3Sc00066_Am_1.133_1
PbPT3Sc00066_Am_1.164_1
PbPT3Sc00066_Am_1.179_1
PbPT3Sc00069_Am_1.167_1
PbPT3Sc00069_S_0.234_1
PbPT3Sc00069_S_2.310_1
PbPT3Sc00069_S_2.314_1
PbPT3Sc00069_Sm_1.222_1
PbPT3Sc00069_Sm_1.257_1
PbPT3Sc00069_Sm_3.214_1
PbPT3Sc00070_A_0.267_1
PbPT3Sc00070_Am_0.129_1
PbPT3Sc00070_Am_1.112_1
PbPT3Sc00070_Am_1.117_1
PbPT3Sc00070_Am_1.121_1
PbPT3Sc00070_Am_1.141_1
PbPT3Sc00070_Am_1.163_1
PbPT3Sc00070_Am_1.166_1
PbPT3Sc00070_Am_1.169_1
PbPT3Sc00070_Am_1.172_1
PbPT3Sc00070_Am_1.199_1
PbPT3Sc00070_Sm_0.197_1
PbPT3Sc00070_Sm_1.273_1
PbPT3Sc00072_A_0.152_1
PbPT3Sc00072_A_1.105_1
PbPT3Sc00072_A_5.313_1
PbPT3Sc00072_A_5.326_1
PbPT3Sc00072_Am_0.117_1
PbPT3Sc00072_Am_0.122_1
PbPT3Sc00072_Am_1.137_1
PbPT3Sc00072_Am_1.145_1
PbPT3Sc00072_Am_2.185_1
PbPT3Sc00072_Am_3.139_1
PbPT3Sc00072_Am_4.150_1
PbPT3Sc00072_Am_5.156_1
PbPT3Sc00072_S_1.281_1
PbPT3Sc00072_Sm_0.223_1
PbPT3Sc00072_Sm_1.246_1
PbPT3Sc00074_Am_1.64_1
PbPT3Sc00077_Am_0.119_1
PbPT3Sc00077_Am_0.94_1
PbPT3Sc00077_Am_0.98_1
PbPT3Sc00077_S_0.259_1
PbPT3Sc00077_S_0.262_1
PbPT3Sc00077_Sm_0.172_1
PbPT3Sc00077_Sm_0.218_1
PbPT3Sc00083_Am_0.72_1
PbPT3Sc00083_Am_0.79_1
PbPT3Sc00083_Am_0.81_1
PbPT3Sc00086_A_3.158_1
PbPT3Sc00086_Am_1.104_1
PbPT3Sc00086_Am_1.146_1
PbPT3Sc00086_Am_1.178_1
PbPT3Sc00086_Am_2.109_1
PbPT3Sc00086_Am_2.139_1
PbPT3Sc00086_Am_2.164_1
PbPT3Sc00086_Am_2.93_1
PbPT3Sc00086_Am_2.94_1
PbPT3Sc00086_Am_3.148_1
PbPT3Sc00086_Am_3.155_1
PbPT3Sc00086_Am_4.126_1
PbPT3Sc00086_Am_5.185_1
PbPT3Sc00086_Am_5.190_1
PbPT3Sc00086_Am_6.34_1
PbPT3Sc00086_Am_6.45_1
PbPT3Sc00086_Am_7.64_1
PbPT3Sc00086_Am_7.68_1
PbPT3Sc00086_G_5.110_1
PbPT3Sc00086_S_1.318_1
PbPT3Sc00086_Sm_2.238_1
PbPT3Sc00086_Sm_5.263_1
PbPT3Sc00086_Sm_7.91_1
PbPT3Sc00087_Am_0.98_1
PbPT3Sc00087_Am_1.107_1
PbPT3Sc00087_Am_1.122_1
PbPT3Sc00087_S_0.187_1
PbPT3Sc00087_Sm_0.130_1
PbPT3Sc00088_Am_0.85_1
PbPT3Sc00088_Am_1.174_1
PbPT3Sc00088_Am_1.207_1
PbPT3Sc00088_Sm_0.164_1
PbPT3Sc00088_Sm_1.306_1
PbPT3Sc00090_A_0.314_1
PbPT3Sc00090_Am_0.189_1
PbPT3Sc00092_A_2.268_1
PbPT3Sc00092_A_3.279_1
PbPT3Sc00092_A_4.128_1
PbPT3Sc00092_A_5.262_1
PbPT3Sc00092_A_6.276_1
PbPT3Sc00092_A_6.277_1
PbPT3Sc00092_Am_0.67_1
PbPT3Sc00092_Am_0.82_1
PbPT3Sc00092_Am_0.86_1
PbPT3Sc00092_Am_1.152_1
PbPT3Sc00092_Am_1.168_1
PbPT3Sc00092_Am_1.219_1
PbPT3Sc00092_Am_2.146_1
PbPT3Sc00092_Am_2.98_1
PbPT3Sc00092_Am_3.168_1
PbPT3Sc00092_Am_4.149_1
PbPT3Sc00092_Am_4.159_1
PbPT3Sc00092_Am_6.121_1
PbPT3Sc00092_Am_6.129_1
PbPT3Sc00092_Am_6.134_1
PbPT3Sc00092_Am_6.138_1
PbPT3Sc00092_Am_6.143_1
PbPT3Sc00092_Am_6.150_1
PbPT3Sc00092_Am_6.169_1
PbPT3Sc00092_Am_6.97_1
PbPT3Sc00092_S_5.275_1
PbPT3Sc00094_Sm_0.168_1
PbPT3Sc00097_Am_1.104_1
PbPT3Sc00097_Am_1.127_1
PbPT3Sc00097_Am_2.126_1
PbPT3Sc00097_Am_2.139_1
PbPT3Sc00097_Am_2.168_1
PbPT3Sc00097_Am_3.115_1
PbPT3Sc00097_Am_3.136_1
PbPT3Sc00097_Am_3.154_1
PbPT3Sc00097_Am_3.175_1
PbPT3Sc00097_Am_4.45_1
PbPT3Sc00097_Am_4.58_1
PbPT3Sc00100_A_2.85_1
PbPT3Sc00100_Am_0.109_1
PbPT3Sc00100_Am_0.129_1
PbPT3Sc00100_Am_0.139_1
PbPT3Sc00100_Am_0.88_1
PbPT3Sc00100_Am_0.93_1
PbPT3Sc00100_Am_1.108_1
PbPT3Sc00100_Am_1.127_1
PbPT3Sc00100_Am_1.172_1
PbPT3Sc00100_Am_1.89_1
PbPT3Sc00100_S_1.272_1
PbPT3Sc00100_Sm_1.173_1
PbPT3Sc00100_Sm_1.220_1
PbPT3Sc00101_Sm_0.116_1
PbPT3Sc00103_Am_0.120_1
PbPT3Sc00103_Am_0.135_1
PbPT3Sc00103_Am_1.43_1
PbPT3Sc00103_Am_1.46_1
PbPT3Sc00103_S_0.285_1
PbPT3Sc00103_Sm_1.91_1
PbPT3Sc00104_Am_0.59_1
PbPT3Sc00105_A_0.232_1
PbPT3Sc00105_Am_0.116_1
PbPT3Sc00105_Am_0.137_1
PbPT3Sc00105_Am_0.84_1
PbPT3Sc00105_Am_2.75_1
PbPT3Sc00105_Am_2.82_1
PbPT3Sc00105_Sm_2.165_1
PbPT3Sc00107_Am_0.98_1
PbPT3Sc00108_A_0.92_1
PbPT3Sc00108_A_1.93_1
PbPT3Sc00108_A_3.301_1
PbPT3Sc00108_Am_0.93_1
PbPT3Sc00108_Am_2.116_1
PbPT3Sc00108_Am_2.135_1
PbPT3Sc00108_Am_2.136_1
PbPT3Sc00108_Am_3.117_1
PbPT3Sc00108_Am_3.136_1
PbPT3Sc00108_Am_4.116_1
PbPT3Sc00108_Am_4.181_1
PbPT3Sc00108_S_0.249_1
PbPT3Sc00108_S_1.358_1
PbPT3Sc00108_S_2.279_1
PbPT3Sc00108_Sm_2.209_1
PbPT3Sc00108_Sm_2.251_1
PbPT3Sc00108_Sm_4.221_1
PbPT3Sc00109_Sm_0.144_1
