# Supplementary material for: The compact genome of the plant pathogen Plasmodiophora brassicae is adapted to intracellular interactions with host Brassica spp
Source: BMC Genomics. 2016 Mar 31;17:272. doi: 10.1186/s12864-016-2597-2 (PMC4815078; doi:10.1186/s12864-016-2597-2)
Supplement: Additional file 10: Table S5. — A list of small secreted proteins (SSPs) of P. brassicae that contains potential RXLR motifs. Names displayed in bold are SSPs where the position of RXLR and EER motifs match the model described by Bhattacharjee et al. [59] and Win et al. [60]. (XLSX 11 kb) [file 12864_2016_2597_MOESM10_ESM.xlsx]

## Sheet: RXLR-Effectors
Additional file 10: Table S5: A list of small secreted proteins (SSP) of P. brassicae that contains potential RXLR motif. Names displayed in bold font are SSPs that the position of RXLR and EER motif match with the model described by Bhattacharjee et al. [59] and Win et al. [60].
Small-secreted protein coding genes	Protein size	RXLR	Start-End	RXLR-EER	Cleavage site	RxLR Model	Best match to Pb3-e3 [21]	E-value	identity %
PbPT3Sc00009_Am_0.157_1	220	RRLR	78-81	RRLREER	21-22	[59]	CEO98335	3.61592e-28	35.7542
PbPT3Sc00036_Am_2.152_1	228	RTLR	35-38		23-24	[59, 60]	CEP01381	4.46326e-172	100
PbPT3Sc00041_Sm_0.165_1	319	RDLR	53-56		23-24	[59, 60]	CEP03368	1.8798e-37	37.1841
		RALR	56-59
PbPT3Sc00047_S_1.183_1	141	RALR	58-61		22-23	[59, 60]	CEP01586	9.45313e-83	100
PbPT3Sc00070_Am_0.129_1	195	RDLR	83-85		24-25	[59]	CEO99633	9.22736e-101	100
		RALR	173-176
PbPT3Sc00011_Sm_5.209_1	171	RKLR	155-158		17-18		CEO95923	3.10873e-113	98.0769
PbPT3Sc00011_Am_12.128_1	263	RALR	156-159		19-20		_	_	_
PbPT3Sc00033_Am_3.124_1	279	RMLR	251-254		22-23		CEO97955	2.80097e-171	100
PbPT3Sc00023_Am_7.153_1	187	RRLR	146-149		20-21		CEP02583	7.13633e-60	100
PbPT3Sc00031_Sm_15.212_1	318	RLLR	202-205		20-21		CEO95219	0	98.8327
PbPT3Sc00092_Am_6.169_1	156	RALR	141-144		20-21		_	_	_
PbPT3Sc00058_Am_9.127_1	145	RYLR	129-132		21-22		CEO97274	4.41507e-49	100
		RRLR	133-136
PbPT3Sc00069_S_2.314_1	135	RVLR	2016-09-06		23-24		CEO99899	2.49125e-70	87.09
